# Supplementary material for: Trpm4 ion channels in pre-Bötzinger complex interneurons are essential for breathing motor pattern but not rhythm
Source: PLoS Biol. 2019 Feb 21;17(2):e2006094. doi: 10.1371/journal.pbio.2006094 (PMC6400419; doi:10.1371/journal.pbio.2006094)
Supplement: S1 Data — This file contains relevant numerical data used to generate figures in this manuscript. (XLSX) [file pbio.2006094.s008.xlsx]

## Sheet: Fig 4
Raw data for baseline plethysmography trace
Time (s)	Flow channel
189.3	0.000691
189.301	0.000519
189.302	0.000359
189.303	0.00029
189.304	0.000328
189.305	0.000314
189.306	0.000194
189.307	3.9e-05
189.308	-0.000116
189.309	-0.000227
189.31	-0.000379
189.311	-0.000591
189.312	-0.000762
189.313	-0.000849
189.314	-0.000967
189.315	-0.001192
189.316	-0.001398
189.317	-0.00153
189.318	-0.001669
189.319	-0.001843
189.32	-0.002048
189.321	-0.00226
189.322	-0.002434
189.323	-0.002523
189.324	-0.002546
189.325	-0.002564
189.326	-0.002569
189.327	-0.002591
189.328	-0.002635
189.329	-0.002593
189.33	-0.002444
189.331	-0.002289
189.332	-0.002131
189.333	-0.002
189.334	-0.001876
189.335	-0.001755
189.336	-0.001624
189.337	-0.001406
189.338	-0.001109
189.339	-0.00086
189.34	-0.000647
189.341	-0.000455
189.342	-0.000219
189.343	1.8e-05
189.344	0.000251
189.345	0.000453
189.346	0.000598
189.347	0.000785
189.348	0.001064
189.349	0.001389
189.35	0.001629
189.351	0.001799
189.352	0.001908
189.353	0.001966
189.354	0.002068
189.355	0.002148
189.356	0.002174
189.357	0.002133
189.358	0.002024
189.359	0.001905
189.36	0.001809
189.361	0.001713
189.362	0.001606
189.363	0.001483
189.364	0.001353
189.365	0.001251
189.366	0.001218
189.367	0.001166
189.368	0.001073
189.369	0.000961
189.37	0.000903
189.371	0.000881
189.372	0.000816
189.373	0.000742
189.374	0.000681
189.375	0.00062
189.376	0.000581
189.377	0.000577
189.378	0.000609
189.379	0.000639
189.38	0.000671
189.381	0.000731
189.382	0.00079
189.383	0.000844
189.384	0.00088
189.385	0.000843
189.386	0.000818
189.387	0.000856
189.388	0.000916
189.389	0.000931
189.39	0.000918
189.391	0.000935
189.392	0.000981
189.393	0.000974
189.394	0.000929
189.395	0.000881
189.396	0.000838
189.397	0.00083
189.398	0.000816
189.399	0.000728
189.4	0.00057
189.401	0.000444
189.402	0.000403
189.403	0.000351
189.404	0.000279
189.405	0.000131
189.406	-6.4e-05
189.407	-0.00027
189.408	-0.000455
189.409	-0.000689
189.41	-0.001013
189.411	-0.001333
189.412	-0.001587
189.413	-0.001826
189.414	-0.002035
189.415	-0.002161
189.416	-0.002238
189.417	-0.002319
189.418	-0.002369
189.419	-0.002383
189.42	-0.002388
189.421	-0.002416
189.422	-0.002471
189.423	-0.002543
189.424	-0.0026
189.425	-0.002534
189.426	-0.002392
189.427	-0.002282
189.428	-0.002173
189.429	-0.002063
189.43	-0.001984
189.431	-0.001888
189.432	-0.001698
189.433	-0.001466
189.434	-0.001257
189.435	-0.001129
189.436	-0.001041
189.437	-0.00082
189.438	-0.000507
189.439	-0.00025
189.44	-0.000121
189.441	-2.1e-05
189.442	0.000102
189.443	0.000258
189.444	0.000434
189.445	0.00059
189.446	0.000743
189.447	0.000956
189.448	0.001203
189.449	0.001417
189.45	0.00154
189.451	0.001611
189.452	0.001724
189.453	0.001818
189.454	0.001839
189.455	0.001803
189.456	0.001783
189.457	0.001826
189.458	0.001873
189.459	0.001792
189.46	0.001618
189.461	0.001479
189.462	0.001424
189.463	0.001387
189.464	0.001371
189.465	0.001329
189.466	0.00122
189.467	0.001112
189.468	0.001071
189.469	0.00102
189.47	0.000932
189.471	0.000866
189.472	0.000828
189.473	0.000852
189.474	0.000808
189.475	0.000648
189.476	0.000444
189.477	0.000289
189.478	0.000234
189.479	0.000276
189.48	0.000366
189.481	0.000443
189.482	0.000486
189.483	0.000489
189.484	0.000444
189.485	0.000445
189.486	0.000516
189.487	0.000638
189.488	0.000818
189.489	0.000966
189.49	0.000987
189.491	0.000894
189.492	0.000811
189.493	0.000776
189.494	0.000741
189.495	0.00076
189.496	0.000813
189.497	0.000858
189.498	0.000863
189.499	0.000878
189.5	0.000939
189.501	0.000994
189.502	0.000993
189.503	0.000941
189.504	0.000858
189.505	0.000782
189.506	0.000723
189.507	0.000683
189.508	0.000649
189.509	0.000533
189.51	0.000346
189.511	0.000109
189.512	-0.000123
189.513	-0.000289
189.514	-0.000418
189.515	-0.000626
189.516	-0.000917
189.517	-0.001202
189.518	-0.001396
189.519	-0.001523
189.52	-0.001635
189.521	-0.001805
189.522	-0.002014
189.523	-0.002146
189.524	-0.002179
189.525	-0.002193
189.526	-0.002197
189.527	-0.002264
189.528	-0.002404
189.529	-0.00251
189.53	-0.002499
189.531	-0.002333
189.532	-0.002135
189.533	-0.002026
189.534	-0.001942
189.535	-0.001811
189.536	-0.001552
189.537	-0.001251
189.538	-0.001019
189.539	-0.000788
189.54	-0.000566
189.541	-0.000385
189.542	-0.000214
189.543	-5e-05
189.544	0.000134
189.545	0.000279
189.546	0.000398
189.547	0.000598
189.548	0.000797
189.549	0.000898
189.55	0.000934
189.551	0.000986
189.552	0.001106
189.553	0.001197
189.554	0.001228
189.555	0.001224
189.556	0.001236
189.557	0.001282
189.558	0.001343
189.559	0.001363
189.56	0.001339
189.561	0.001341
189.562	0.001348
189.563	0.00129
189.564	0.001169
189.565	0.001029
189.566	0.000908
189.567	0.000839
189.568	0.000854
189.569	0.000856
189.57	0.000773
189.571	0.000707
189.572	0.000687
189.573	0.000661
189.574	0.000636
189.575	0.000545
189.576	0.000416
189.577	0.000324
189.578	0.000266
189.579	0.000216
189.58	0.000181
189.581	0.000193
189.582	0.000218
189.583	0.000284
189.584	0.000321
189.585	0.000358
189.586	0.000393
189.587	0.000443
189.588	0.00051
189.589	0.000573
189.59	0.000579
189.591	0.000535
189.592	0.00051
189.593	0.000526
189.594	0.000656
189.595	0.000886
189.596	0.001078
189.597	0.001188
189.598	0.001196
189.599	0.001156
189.6	0.001114
189.601	0.001071
189.602	0.001108
189.603	0.001202
189.604	0.001251
189.605	0.001248
189.606	0.001214
189.607	0.001131
189.608	0.001043
189.609	0.001018
189.61	0.001048
189.611	0.001078
189.612	0.001079
189.613	0.001031
189.614	0.000939
189.615	0.000806
189.616	0.000698
189.617	0.000619
189.618	0.000536
189.619	0.000404
189.62	0.000208
189.621	-3.6e-05
189.622	-0.000278
189.623	-0.000609
189.624	-0.001059
189.625	-0.001517
189.626	-0.00187
189.627	-0.002076
189.628	-0.002196
189.629	-0.002304
189.63	-0.002437
189.631	-0.002623
189.632	-0.002789
189.633	-0.002866
189.634	-0.002913
189.635	-0.002968
189.636	-0.002948
189.637	-0.002836
189.638	-0.002729
189.639	-0.002624
189.64	-0.002489
189.641	-0.002341
189.642	-0.002193
189.643	-0.001946
189.644	-0.001601
189.645	-0.001214
189.646	-0.000813
189.647	-0.000489
189.648	-0.000221
189.649	2.4e-05
189.65	0.000294
189.651	0.000624
189.652	0.000993
189.653	0.001303
189.654	0.001501
189.655	0.001683
189.656	0.001868
189.657	0.002022
189.658	0.002139
189.659	0.002182
189.66	0.002171
189.661	0.002108
189.662	0.002041
189.663	0.002008
189.664	0.001934
189.665	0.001823
189.666	0.001699
189.667	0.0016
189.668	0.001509
189.669	0.001394
189.67	0.00125
189.671	0.001133
189.672	0.001002
189.673	0.000881
189.674	0.000791
189.675	0.000691
189.676	0.000598
189.677	0.000503
189.678	0.000378
189.679	0.000263
189.68	0.000229
189.681	0.000289
189.682	0.000329
189.683	0.000241
189.684	9.9e-05
189.685	1e-06
189.686	3.1e-05
189.687	0.000113
189.688	0.000171
189.689	0.000239
189.69	0.000291
189.691	0.000262
189.692	0.000181
189.693	0.000158
189.694	0.000188
189.695	0.000249
189.696	0.000323
189.697	0.000398
189.698	0.000448
189.699	0.000416
189.7	0.000351
189.701	0.000339
189.702	0.000384
189.703	0.000429
189.704	0.000429
189.705	0.000384
189.706	0.000291
189.707	0.000217
189.708	0.000202
189.709	0.000234
189.71	0.000213
189.711	0.000109
189.712	-2.4e-05
189.713	-0.000214
189.714	-0.000432
189.715	-0.000679
189.716	-0.000931
189.717	-0.001233
189.718	-0.001571
189.719	-0.001851
189.72	-0.001991
189.721	-0.002112
189.722	-0.002274
189.723	-0.002413
189.724	-0.002543
189.725	-0.00262
189.726	-0.002669
189.727	-0.002711
189.728	-0.002719
189.729	-0.002668
189.73	-0.002563
189.731	-0.002455
189.732	-0.002375
189.733	-0.002293
189.734	-0.002136
189.735	-0.001926
189.736	-0.001716
189.737	-0.001521
189.738	-0.001322
189.739	-0.001086
189.74	-0.000816
189.741	-0.00055
189.742	-0.000317
189.743	-0.000131
189.744	4.8e-05
189.745	0.000308
189.746	0.000686
189.747	0.001071
189.748	0.001362
189.749	0.001634
189.75	0.001885
189.751	0.00202
189.752	0.002034
189.753	0.002097
189.754	0.002156
189.755	0.00217
189.756	0.002219
189.757	0.002257
189.758	0.002261
189.759	0.002181
189.76	0.002006
189.761	0.001832
189.762	0.001657
189.763	0.001457
189.764	0.001309
189.765	0.001173
189.766	0.001021
189.767	0.000867
189.768	0.000726
189.769	0.000636
189.77	0.000626
189.771	0.000585
189.772	0.000491
189.773	0.000396
189.774	0.000312
189.775	0.000294
189.776	0.000286
189.777	0.000281
189.778	0.000336
189.779	0.00035
189.78	0.000226
189.781	0.000123
189.782	0.000139
189.783	0.000219
189.784	0.000323
189.785	0.000413
189.786	0.000521
189.787	0.000682
189.788	0.000831
189.789	0.000894
189.79	0.000873
189.791	0.000816
189.792	0.000748
189.793	0.000671
189.794	0.000571
189.795	0.000549
189.796	0.000611
189.797	0.000669
189.798	0.000708
189.799	0.000731
189.8	0.000743
189.801	0.000693
189.802	0.000604
189.803	0.000531
189.804	0.000368
189.805	0.000169
189.806	1.5e-05
189.807	-0.000113
189.808	-0.000273
189.809	-0.00049
189.81	-0.000764
189.811	-0.001101
189.812	-0.001422
189.813	-0.001708
189.814	-0.001992
189.815	-0.002206
189.816	-0.002283
189.817	-0.002348
189.818	-0.00244
189.819	-0.002502
189.82	-0.002557
189.821	-0.002631
189.822	-0.002706
189.823	-0.002743
189.824	-0.002734
189.825	-0.002697
189.826	-0.002594
189.827	-0.002465
189.828	-0.002331
189.829	-0.002177
189.83	-0.001996
189.831	-0.001775
189.832	-0.001525
189.833	-0.001315
189.834	-0.001111
189.835	-0.000883
189.836	-0.000692
189.837	-0.000461
189.838	-0.000184
189.839	8.9e-05
189.84	0.000346
189.841	0.000499
189.842	0.000621
189.843	0.000763
189.844	0.000958
189.845	0.001206
189.846	0.001403
189.847	0.001529
189.848	0.001609
189.849	0.001658
189.85	0.001701
189.851	0.001715
189.852	0.001594
189.853	0.001408
189.854	0.001305
189.855	0.00128
189.856	0.001289
189.857	0.001266
189.858	0.001189
189.859	0.001093
189.86	0.000998
189.861	0.000893
189.862	0.000786
189.863	0.000743
189.864	0.000735
189.865	0.00077
189.866	0.000781
189.867	0.000718
189.868	0.000618
189.869	0.000499
189.87	0.000374
189.871	0.000258
189.872	0.000244
189.873	0.000312
189.874	0.00037
189.875	0.000418
189.876	0.000434
189.877	0.000374
189.878	0.000312
189.879	0.000348
189.88	0.000405
189.881	0.000418
189.882	0.000394
189.883	0.000342
189.884	0.000338
189.885	0.000363
189.886	0.000374
189.887	0.000368
189.888	0.000332
189.889	0.000351
189.89	0.000347
189.891	0.000334
189.892	0.000411
189.893	0.000501
189.894	0.000586
189.895	0.000626
189.896	0.000668
189.897	0.000702
189.898	0.000699
189.899	0.000664
189.9	0.000651
189.901	0.000689
189.902	0.000706
189.903	0.000671
189.904	0.000654
189.905	0.000658
189.906	0.000623
189.907	0.00051
189.908	0.000407
189.909	0.000319
189.91	0.000188
189.911	-2e-06
189.912	-0.000211
189.913	-0.000403
189.914	-0.000463
189.915	-0.000559
189.916	-0.000831
189.917	-0.001181
189.918	-0.001453
189.919	-0.001634
189.92	-0.001794
189.921	-0.00197
189.922	-0.002171
189.923	-0.002367
189.924	-0.002507
189.925	-0.002629
189.926	-0.002749
189.927	-0.00282
189.928	-0.002832
189.929	-0.002777
189.93	-0.002653
189.931	-0.002524
189.932	-0.002433
189.933	-0.002397
189.934	-0.00236
189.935	-0.002257
189.936	-0.002144
189.937	-0.002041
189.938	-0.001913
189.939	-0.001743
189.94	-0.001548
189.941	-0.001292
189.942	-0.001004
189.943	-0.000742
189.944	-0.000479
189.945	-0.000202
189.946	7.5e-05
189.947	0.000281
189.948	0.000479
189.949	0.000702
189.95	0.000904
189.951	0.001091
189.952	0.001276
189.953	0.00146
189.954	0.001593
189.955	0.001686
189.956	0.001743
189.957	0.001784
189.958	0.001844
189.959	0.001833
189.96	0.001762
189.961	0.001659
189.962	0.001574
189.963	0.001489
189.964	0.001389
189.965	0.001326
189.966	0.001296
189.967	0.001223
189.968	0.001144
189.969	0.001054
189.97	0.000946
189.971	0.000841
189.972	0.000713
189.973	0.000615
189.974	0.000563
189.975	0.00055
189.976	0.000522
189.977	0.000455
189.978	0.000431
189.979	0.000515
189.98	0.000621
189.981	0.000665
189.982	0.000668
189.983	0.000719
189.984	0.000784
189.985	0.000796
189.986	0.000832
189.987	0.000904
189.988	0.000961
189.989	0.000983
189.99	0.000958
189.991	0.000855
189.992	0.000819
189.993	0.000903
189.994	0.000944
189.995	0.000894
189.996	0.00081
189.997	0.000733
189.998	0.000619
189.999	0.000484
190	0.000423
190.001	0.000393
190.002	0.000358
190.003	0.000256
190.004	5.9e-05
190.005	-0.000205
190.006	-0.000421
190.007	-0.00054
190.008	-0.000609
190.009	-0.000688
190.01	-0.000764
190.011	-0.000889
190.012	-0.001024
190.013	-0.001179
190.014	-0.001338
190.015	-0.001445
190.016	-0.001545
190.017	-0.001718
190.018	-0.001905
190.019	-0.002071
190.02	-0.002168
190.021	-0.002211
190.022	-0.002249
190.023	-0.002322
190.024	-0.002347
190.025	-0.002374
190.026	-0.00244
190.027	-0.002437
190.028	-0.002349
190.029	-0.002279
190.03	-0.002248
190.031	-0.002208
190.032	-0.002128
190.033	-0.001985
190.034	-0.001803
190.035	-0.001588
190.036	-0.001339
190.037	-0.001023
190.038	-0.000654
190.039	-0.000358
190.04	-0.000185
190.041	-7.1e-05
190.042	9.6e-05
190.043	0.000291
190.044	0.000511
190.045	0.00072
190.046	0.000901
190.047	0.001099
190.048	0.001354
190.049	0.001597
190.05	0.001749
190.051	0.001823
190.052	0.001869
190.053	0.001858
190.054	0.001842
190.055	0.001871
190.056	0.001904
190.057	0.001894
190.058	0.001875
190.059	0.001854
190.06	0.001791
190.061	0.001654
190.062	0.001474
190.063	0.001294
190.064	0.001146
190.065	0.001053
190.066	0.000997
190.067	0.000891
190.068	0.000779
190.069	0.000693
190.07	0.000655
190.071	0.000656
190.072	0.000655
190.073	0.000621
190.074	0.000606
190.075	0.000635
190.076	0.000668
190.077	0.000658
190.078	0.000579
190.079	0.000471
190.08	0.000469
190.081	0.000577
190.082	0.000684
190.083	0.000677
190.084	0.000634
190.085	0.000581
190.086	0.000502
190.087	0.000468
190.088	0.000484
190.089	0.000549
190.09	0.000576
190.091	0.000586
190.092	0.000587
190.093	0.000588
190.094	0.000624
190.095	0.000621
190.096	0.000574
190.097	0.000579
190.098	0.000572
190.099	0.000461
190.1	0.000248
190.101	3.2e-05
190.102	-0.000125
190.103	-0.00025
190.104	-0.000361
190.105	-0.000474
190.106	-0.000598
190.107	-0.000793
190.108	-0.00116
190.109	-0.001638
190.11	-0.001995
190.111	-0.002185
190.112	-0.002294
190.113	-0.002453
190.114	-0.002642
190.115	-0.00278
190.116	-0.002889
190.117	-0.002982
190.118	-0.003019
190.119	-0.002995
190.12	-0.003009
190.121	-0.003083
190.122	-0.003128
190.123	-0.003123
190.124	-0.003075
190.125	-0.003014
190.126	-0.002961
190.127	-0.002916
190.128	-0.002768
190.129	-0.002501
190.13	-0.002241
190.131	-0.002074
190.132	-0.001978
190.133	-0.001886
190.134	-0.001748
190.135	-0.001505
190.136	-0.001221
190.137	-0.000995
190.138	-0.000778
190.139	-0.000496
190.14	-0.000193
190.141	6.9e-05
190.142	0.000286
190.143	0.000494
190.144	0.000687
190.145	0.000893
190.146	0.001084
190.147	0.001276
190.148	0.001499
190.149	0.001698
190.15	0.001801
190.151	0.001824
190.152	0.001914
190.153	0.002014
190.154	0.002133
190.155	0.002269
190.156	0.002316
190.157	0.002269
190.158	0.002226
190.159	0.002165
190.16	0.002042
190.161	0.001944
190.162	0.001944
190.163	0.001942
190.164	0.001882
190.165	0.001731
190.166	0.001541
190.167	0.001365
190.168	0.001273
190.169	0.001263
190.17	0.001256
190.171	0.001255
190.172	0.001244
190.173	0.0012
190.174	0.001143
190.175	0.001085
190.176	0.001083
190.177	0.001133
190.178	0.001214
190.179	0.001292
190.18	0.001313
190.181	0.001311
190.182	0.001293
190.183	0.001305
190.184	0.001335
190.185	0.001424
190.186	0.001509
190.187	0.001515
190.188	0.001519
190.189	0.001489
190.19	0.001461
190.191	0.001457
190.192	0.001431
190.193	0.001349
190.194	0.001246
190.195	0.001172
190.196	0.001105
190.197	0.001004
190.198	0.000869
190.199	0.000706
190.2	0.00051
190.201	0.000328
190.202	0.000134
190.203	-9.4e-05
190.204	-0.000386
190.205	-0.000687
190.206	-0.000909
190.207	-0.001087
190.208	-0.00126
190.209	-0.001399
190.21	-0.001568
190.211	-0.001784
190.212	-0.002058
190.213	-0.002376
190.214	-0.002614
190.215	-0.002709
190.216	-0.002703
190.217	-0.00264
190.218	-0.002583
190.219	-0.002525
190.22	-0.002468
190.221	-0.002479
190.222	-0.002536
190.223	-0.002558
190.224	-0.002483
190.225	-0.002288
190.226	-0.002019
190.227	-0.001807
190.228	-0.001662
190.229	-0.001601
190.23	-0.001537
190.231	-0.001389
190.232	-0.001201
190.233	-0.001029
190.234	-0.00085
190.235	-0.000683
190.236	-0.00052
190.237	-0.000345
190.238	-0.000136
190.239	0.000143
190.24	0.000359
190.241	0.000494
190.242	0.000613
190.243	0.00077
190.244	0.001003
190.245	0.00123
190.246	0.001314
190.247	0.001304
190.248	0.001311
190.249	0.001401
190.25	0.001556
190.251	0.001721
190.252	0.001827
190.253	0.001836
190.254	0.001843
190.255	0.001833
190.256	0.00177
190.257	0.001666
190.258	0.001583
190.259	0.001543
190.26	0.001509
190.261	0.001444
190.262	0.001329
190.263	0.001244
190.264	0.001167
190.265	0.001074
190.266	0.000969
190.267	0.000841
190.268	0.000739
190.269	0.00067
190.27	0.000576
190.271	0.000521
190.272	0.000488
190.273	0.000447
190.274	0.000396
190.275	0.000373
190.276	0.000386
190.277	0.000394
190.278	0.000386
190.279	0.000358
190.28	0.000326
190.281	0.000288
190.282	0.00025
190.283	0.000261
190.284	0.000281
190.285	0.000251
190.286	0.00017
190.287	9.1e-05
190.288	8e-05
190.289	9.8e-05
190.29	0.000153
190.291	0.000217
190.292	0.000236
190.293	0.00025
190.294	0.000276
190.295	0.000308
190.296	0.000314
190.297	0.000349
190.298	0.000394
190.299	0.000361
190.3	0.000283
190.301	0.000221
190.302	0.000209
190.303	0.000235
190.304	0.000334
190.305	0.000436
190.306	0.000481
190.307	0.000424
190.308	0.000354
190.309	0.000363
190.31	0.000446
190.311	0.000523
190.312	0.000554
190.313	0.000556
190.314	0.000598
190.315	0.00066
190.316	0.000681
190.317	0.000708
190.318	0.000678
190.319	0.000626
190.32	0.000613
190.321	0.000686
190.322	0.000792
190.323	0.000817
190.324	0.0009
190.325	0.001014
190.326	0.001058
190.327	0.001053
190.328	0.001019
190.329	0.000934
190.33	0.000874
190.331	0.000903
190.332	0.000923
190.333	0.000953
190.334	0.001011
190.335	0.001038
190.336	0.00102
190.337	0.000986
190.338	0.000923
190.339	0.000818
190.34	0.000723
190.341	0.000578
190.342	0.000413
190.343	0.000307
190.344	0.000254
190.345	0.00021
190.346	0.000168
190.347	8.3e-05
190.348	-2.6e-05
190.349	-0.000148
190.35	-0.000299
190.351	-0.000504
190.352	-0.000759
190.353	-0.000923
190.354	-0.001094
190.355	-0.001325
190.356	-0.001528
190.357	-0.001673
190.358	-0.001808
190.359	-0.002004
190.36	-0.002192
190.361	-0.002228
190.362	-0.002155
190.363	-0.002121
190.364	-0.00208
190.365	-0.002052
190.366	-0.002113
190.367	-0.002185
190.368	-0.002198
190.369	-0.002085
190.37	-0.001809
190.371	-0.001562
190.372	-0.001393
190.373	-0.001292
190.374	-0.001225
190.375	-0.001103
190.376	-0.000925
190.377	-0.000754
190.378	-0.000561
190.379	-0.000278
190.38	7.5e-05
190.381	0.000379
190.382	0.000564
190.383	0.000669
190.384	0.000714
190.385	0.000781
190.386	0.000903
190.387	0.001078
190.388	0.001276
190.389	0.001409
190.39	0.001416
190.391	0.001449
190.392	0.001551
190.393	0.001636
190.394	0.001671
190.395	0.001584
190.396	0.001509
190.397	0.001483
190.398	0.001504
190.399	0.00155
190.4	0.001641
190.401	0.001676
190.402	0.001536
190.403	0.001298
190.404	0.001156
190.405	0.001154
190.406	0.001189
190.407	0.001156
190.408	0.001035
190.409	0.000914
190.41	0.000853
190.411	0.000798
190.412	0.000719
190.413	0.000728
190.414	0.00074
190.415	0.000726
190.416	0.000668
190.417	0.000563
190.418	0.000488
190.419	0.000494
190.42	0.000558
190.421	0.000546
190.422	0.000459
190.423	0.000433
190.424	0.000467
190.425	0.000471
190.426	0.000484
190.427	0.000525
190.428	0.000469
190.429	0.000338
190.43	0.000272
190.431	0.000299
190.432	0.000361
190.433	0.000411
190.434	0.000458
190.435	0.000477
190.436	0.000477
190.437	0.000488
190.438	0.000531
190.439	0.00054
190.44	0.000483
190.441	0.000411
190.442	0.000363
190.443	0.000328
190.444	0.000265
190.445	0.000223
190.446	0.000243
190.447	0.000266
190.448	0.000254
190.449	0.000195
190.45	0.000133
190.451	0.000115
190.452	8.3e-05
190.453	6.3e-05
190.454	0.000111
190.455	0.000185
190.456	0.000208
190.457	0.000184
190.458	0.000222
190.459	0.000274
190.46	0.000236
190.461	0.000208
190.462	0.000248
190.463	0.000319
190.464	0.000371
190.465	0.000411
190.466	0.000466
190.467	0.000536
190.468	0.000638
190.469	0.000746
190.47	0.00082
190.471	0.000875
190.472	0.000854
190.473	0.000755
190.474	0.000676
190.475	0.00071
190.476	0.000826
190.477	0.000968
190.478	0.001048
190.479	0.000974
190.48	0.000825
190.481	0.000736
190.482	0.000707
190.483	0.000744
190.484	0.000826
190.485	0.000904
190.486	0.000924
190.487	0.000835
190.488	0.000742
190.489	0.000666
190.49	0.000604
190.491	0.000599
190.492	0.00064
190.493	0.000723
190.494	0.000822
190.495	0.000824
190.496	0.000763
190.497	0.000698
190.498	0.000662
190.499	0.000595
190.5	0.000537
190.501	0.000556
190.502	0.000608
190.503	0.000648
190.504	0.00062
190.505	0.000529
190.506	0.000428
190.507	0.000386
190.508	0.000411
190.509	0.000453
190.51	0.000434
190.511	0.000453
190.512	0.000491
190.513	0.000471
190.514	0.000446
190.515	0.000446
190.516	0.000439
190.517	0.000418
190.518	0.000363
190.519	0.000269
190.52	0.000253
190.521	0.000286
190.522	0.000309
190.523	0.000298
190.524	0.000334
190.525	0.00043
190.526	0.000521
190.527	0.000551
190.528	0.000553
190.529	0.000565
190.53	0.000584
190.531	0.000601
190.532	0.00058
190.533	0.000553
190.534	0.000556
190.535	0.000546
190.536	0.000536
190.537	0.000548
190.538	0.000565
190.539	0.000528
190.54	0.000453
190.541	0.00041
190.542	0.000446
190.543	0.000481
190.544	0.000498
190.545	0.000514
190.546	0.000537
190.547	0.000538
190.548	0.000525
190.549	0.000543
190.55	0.000584
190.551	0.00061
190.552	0.000649
190.553	0.000701
190.554	0.000704
190.555	0.000649
190.556	0.000561
190.557	0.000476
190.558	0.000413
190.559	0.000337
190.56	0.000283
190.561	0.000259
190.562	0.000253
190.563	0.000171
190.564	6.1e-05
190.565	-4.6e-05
190.566	-0.000186
190.567	-0.000284
190.568	-0.000284
190.569	-0.000269
190.57	-0.000259
190.571	-0.000259
190.572	-0.000235
190.573	-0.000244
190.574	-0.000242
190.575	-0.000214
190.576	-0.000241
190.577	-0.00034
190.578	-0.000436
190.579	-0.000458
190.58	-0.00039
190.581	-0.000271
190.582	-0.000201
190.583	-0.000191
190.584	-0.000153
190.585	-0.000104
190.586	-0.00013
190.587	-0.000186
190.588	-0.000179
190.589	-0.000125
190.59	-0.000148
190.591	-0.000251
190.592	-0.000338
190.593	-0.000383
190.594	-0.000448
190.595	-0.000506
190.596	-0.000531
190.597	-0.000536
190.598	-0.000544
190.599	-0.000564
190.6	-0.000608
190.601	-0.000595
190.602	-0.000498
190.603	-0.000439
190.604	-0.000563
190.605	-0.000774
190.606	-0.000885
190.607	-0.000855
190.608	-0.000768
190.609	-0.000704
190.61	-0.000743
190.611	-0.000856
190.612	-0.000956
190.613	-0.001051
190.614	-0.001165
190.615	-0.001286
190.616	-0.001413
190.617	-0.001558
190.618	-0.001651
190.619	-0.001701
190.62	-0.00173
190.621	-0.001734
190.622	-0.001753
190.623	-0.001787
190.624	-0.001748
190.625	-0.001704
190.626	-0.001729
190.627	-0.001848
190.628	-0.001989
190.629	-0.002029
190.63	-0.001988
190.631	-0.001896
190.632	-0.001786
190.633	-0.001737
190.634	-0.001714
190.635	-0.001601
190.636	-0.001394
190.637	-0.001138
190.638	-0.001009
190.639	-0.000994
190.64	-0.000949
190.641	-0.000839
190.642	-0.000723
190.643	-0.000545
190.644	-0.000324
190.645	-0.000139
190.646	-6e-05
190.647	-2.9e-05
190.648	7.8e-05
190.649	0.000263
190.65	0.000409
190.651	0.000443
190.652	0.00043
190.653	0.000461
190.654	0.000509
190.655	0.000581
190.656	0.000649
190.657	0.000659
190.658	0.000655
190.659	0.000644
190.66	0.000652
190.661	0.000614
190.662	0.000514
190.663	0.000433
190.664	0.000383
190.665	0.000358
190.666	0.000346
190.667	0.00035
190.668	0.000424
190.669	0.00056
190.67	0.000675
190.671	0.000713
190.672	0.000701
190.673	0.000763
190.674	0.000893
190.675	0.000956
190.676	0.000886
190.677	0.000794
190.678	0.000763
190.679	0.000826
190.68	0.000958
190.681	0.001106
190.682	0.001194
190.683	0.001234
190.684	0.001283
190.685	0.001377
190.686	0.001519
190.687	0.001618
190.688	0.001605
190.689	0.001553
190.69	0.001502
190.691	0.001461
190.692	0.001533
190.693	0.001656
190.694	0.001723
190.695	0.001694
190.696	0.001632
190.697	0.001544
190.698	0.001512
190.699	0.001535
190.7	0.001586
190.701	0.001601
190.702	0.001582
190.703	0.001599
190.704	0.001634
190.705	0.001651
190.706	0.001615
190.707	0.001558
190.708	0.001557
190.709	0.001573
190.71	0.001531
190.711	0.001453
190.712	0.001372
190.713	0.001295
190.714	0.001198
190.715	0.001098
190.716	0.001001
190.717	0.000872
190.718	0.000786
190.719	0.000804
190.72	0.000898
190.721	0.000974
190.722	0.00103
190.723	0.001104
190.724	0.001153
190.725	0.001139
190.726	0.001123
190.727	0.001124
190.728	0.001064
190.729	0.000969
190.73	0.000931
190.731	0.000904
190.732	0.000881
190.733	0.000855
190.734	0.000808
190.735	0.000781
190.736	0.000828
190.737	0.000961
190.738	0.001068
190.739	0.001088
190.74	0.001013
190.741	0.000898
190.742	0.000819
190.743	0.000755
190.744	0.000735
190.745	0.000754
190.746	0.000756
190.747	0.000747
190.748	0.000752
190.749	0.00074
190.75	0.000729
190.751	0.000756
190.752	0.000766
190.753	0.000783
190.754	0.000816
190.755	0.000801
190.756	0.000714
190.757	0.000606
190.758	0.000493
190.759	0.000438
190.76	0.000488
190.761	0.000519
190.762	0.000511
190.763	0.000461
190.764	0.000383
190.765	0.000378
190.766	0.000446
190.767	0.000475
190.768	0.000454
190.769	0.000503
190.77	0.000549
190.771	0.000546
190.772	0.00053
190.773	0.000484
190.774	0.000423
190.775	0.000362
190.776	0.000301
190.777	0.000306
190.778	0.000358
190.779	0.000409
190.78	0.00044
190.781	0.000488
190.782	0.000617
190.783	0.000706
190.784	0.000631
190.785	0.000539
190.786	0.000606
190.787	0.000749
190.788	0.000761
190.789	0.000727
190.79	0.000753
190.791	0.000801
190.792	0.000914
190.793	0.000979
190.794	0.000986
190.795	0.001003
190.796	0.001058
190.797	0.001163
190.798	0.001248
190.799	0.001298
190.8	0.001332
190.801	0.001413
190.802	0.001536
190.803	0.001631
190.804	0.001694
190.805	0.001656
190.806	0.001549
190.807	0.001448
190.808	0.001378
190.809	0.00134
190.81	0.001294
190.811	0.001243
190.812	0.001229
190.813	0.00126
190.814	0.001238
190.815	0.001177
190.816	0.00114
190.817	0.001111
190.818	0.001045
190.819	0.000899
190.82	0.000785
190.821	0.000686
190.822	0.000548
190.823	0.000324
190.824	5.4e-05
190.825	-0.000176
190.826	-0.000332
190.827	-0.000464
190.828	-0.000585
190.829	-0.00071
190.83	-0.000871
190.831	-0.000976
190.832	-0.001116
190.833	-0.00129
190.834	-0.001403
190.835	-0.001454
190.836	-0.001546
190.837	-0.001612
190.838	-0.00159
190.839	-0.001525
190.84	-0.001448
190.841	-0.001395
190.842	-0.001351
190.843	-0.001278
190.844	-0.001207
190.845	-0.001128
190.846	-0.001026
190.847	-0.000881
190.848	-0.000723
190.849	-0.000649
190.85	-0.000597
190.851	-0.000473
190.852	-0.000288
190.853	-7.1e-05
190.854	0.000181
190.855	0.000423
190.856	0.000586
190.857	0.000759
190.858	0.000926
190.859	0.001089
190.86	0.001147
190.861	0.001127
190.862	0.001175
190.863	0.001403
190.864	0.001695
190.865	0.001884
190.866	0.00195
190.867	0.001908
190.868	0.001868
190.869	0.001883
190.87	0.001903
190.871	0.001889
190.872	0.001821
190.873	0.00172
190.874	0.001683
190.875	0.001686
190.876	0.001687
190.877	0.001631
190.878	0.001517
190.879	0.001402
190.88	0.001283
190.881	0.001203
190.882	0.001128
190.883	0.001032
190.884	0.000854
190.885	0.000698
190.886	0.000613
190.887	0.000513
190.888	0.000403
190.889	0.000364
190.89	0.000384
190.891	0.000409
190.892	0.00036
190.893	0.000279
190.894	0.000138
190.895	4.9e-05
190.896	2.8e-05
190.897	-5e-06
190.898	3e-06
190.899	4.6e-05
190.9	0.000106
190.901	0.000187
190.902	0.000214
190.903	0.000249
190.904	0.000264
190.905	0.000299
190.906	0.000339
190.907	0.000333
190.908	0.000331
190.909	0.000324
190.91	0.000257
190.911	0.000234
190.912	0.000264
190.913	0.000324
190.914	0.000394
190.915	0.000398
190.916	0.000324
190.917	0.000276
190.918	0.000358
190.919	0.000456
190.92	0.000534
190.921	0.000633
190.922	0.000703
190.923	0.000769
190.924	0.000846
190.925	0.000884
190.926	0.000869
190.927	0.000862
190.928	0.000893
190.929	0.000956
190.93	0.000996
190.931	0.001023
190.932	0.001044
190.933	0.001065
190.934	0.001037
190.935	0.000997
190.936	0.000991
190.937	0.001046
190.938	0.001071
190.939	0.001046
190.94	0.001033
190.941	0.001031
190.942	0.001086
190.943	0.001208
190.944	0.001233
190.945	0.001124
190.946	0.001002
190.947	0.000991
190.948	0.00105
190.949	0.001074
190.95	0.001021
190.951	0.000913
190.952	0.000831
190.953	0.000854
190.954	0.000906
190.955	0.000977
190.956	0.001021
190.957	0.001009
190.958	0.001036
190.959	0.001082
190.96	0.001177
190.961	0.001233
190.962	0.001239
190.963	0.001272
190.964	0.001304
190.965	0.001237
190.966	0.00114
190.967	0.001183
190.968	0.001276
190.969	0.001341
190.97	0.00137
190.971	0.001323
190.972	0.001216
190.973	0.00115
190.974	0.001085
190.975	0.00096
190.976	0.000846
190.977	0.000855
190.978	0.000938
190.979	0.000991
190.98	0.000928
190.981	0.00081
190.982	0.000656
190.983	0.000458
190.984	0.000221
190.985	2.5e-05
190.986	-0.000141
190.987	-0.000383
190.988	-0.000726
190.989	-0.001116
190.99	-0.001436
190.991	-0.001694
190.992	-0.001894
190.993	-0.002014
190.994	-0.002094
190.995	-0.002164
190.996	-0.002287
190.997	-0.002392
190.998	-0.002449
190.999	-0.002486
191	-0.002464
191.001	-0.00239
191.002	-0.002258
191.003	-0.002107
191.004	-0.001975
191.005	-0.001801
191.006	-0.001619
191.007	-0.001397
191.008	-0.001185
191.009	-0.001003
191.01	-0.000786
191.011	-0.000574
191.012	-0.00037
191.013	-0.000159
191.014	7e-05
191.015	0.000309
191.016	0.000488
191.017	0.000656
191.018	0.000857
191.019	0.001081
191.02	0.001327
191.021	0.001531
191.022	0.001699
191.023	0.001774
191.024	0.001812
191.025	0.001869
191.026	0.001906
191.027	0.0019
191.028	0.00184
191.029	0.001809
191.03	0.001796
191.031	0.001753
191.032	0.001689
191.033	0.001605
191.034	0.001533
191.035	0.001456
191.036	0.001331
191.037	0.001175
191.038	0.001073
191.039	0.001071
191.04	0.001038
191.041	0.000948
191.042	0.000826
191.043	0.0007
191.044	0.000558
191.045	0.000406
191.046	0.000371
191.047	0.00045
191.048	0.000471
191.049	0.000371
191.05	0.000275
191.051	0.000269
191.052	0.000344
191.053	0.000362
191.054	0.000336
191.055	0.000389
191.056	0.000472
191.057	0.000512
191.058	0.000531
191.059	0.000534
191.06	0.000604
191.061	0.000681
191.062	0.000713
191.063	0.000709
191.064	0.000682
191.065	0.000621
191.066	0.000578
191.067	0.000573
191.068	0.000599
191.069	0.000658
191.07	0.000721
191.071	0.000766
191.072	0.000776
191.073	0.000727
191.074	0.000713
191.075	0.000743
191.076	0.000755
191.077	0.000753
191.078	0.000707
191.079	0.00069
191.08	0.000737
191.081	0.000788
191.082	0.000787
191.083	0.000784
191.084	0.000784
191.085	0.000774
191.086	0.000786
191.087	0.000772
191.088	0.000734
191.089	0.000733
191.09	0.00078
191.091	0.000786
191.092	0.000731
191.093	0.000668
191.094	0.000678
191.095	0.000714
191.096	0.000753
191.097	0.00076
191.098	0.000726
191.099	0.000713
191.1	0.000786
191.101	0.000895
191.102	0.000997
191.103	0.00108
191.104	0.001138
191.105	0.001194
191.106	0.001292
191.107	0.001384
191.108	0.001389
191.109	0.001337
191.11	0.001312
191.111	0.001318
191.112	0.001334
191.113	0.001319
191.114	0.001268
191.115	0.001171
191.116	0.001078
191.117	0.001029
191.118	0.00108
191.119	0.001153
191.12	0.001186
191.121	0.001174
191.122	0.001128
191.123	0.001071
191.124	0.000958
191.125	0.000811
191.126	0.000709
191.127	0.000564
191.128	0.000319
191.129	1.3e-05
191.13	-0.000283
191.131	-0.000554
191.132	-0.000899
191.133	-0.001285
191.134	-0.001546
191.135	-0.001677
191.136	-0.00174
191.137	-0.001816
191.138	-0.001899
191.139	-0.001996
191.14	-0.002029
191.141	-0.002089
191.142	-0.002166
191.143	-0.002174
191.144	-0.002149
191.145	-0.002159
191.146	-0.002143
191.147	-0.002039
191.148	-0.001886
191.149	-0.0018
191.15	-0.001764
191.151	-0.001712
191.152	-0.001617
191.153	-0.001493
191.154	-0.001263
191.155	-0.000984
191.156	-0.000724
191.157	-0.000435
191.158	-0.000159
191.159	4.8e-05
191.16	0.000236
191.161	0.000426
191.162	0.000667
191.163	0.000899
191.164	0.001112
191.165	0.001301
191.166	0.001457
191.167	0.00152
191.168	0.001487
191.169	0.001465
191.17	0.001507
191.171	0.001586
191.172	0.001595
191.173	0.001615
191.174	0.001681
191.175	0.001721
191.176	0.001694
191.177	0.001616
191.178	0.001484
191.179	0.001327
191.18	0.001229
191.181	0.001204
191.182	0.001221
191.183	0.001203
191.184	0.001111
191.185	0.001039
191.186	0.000966
191.187	0.000881
191.188	0.000881
191.189	0.000858
191.19	0.000781
191.191	0.000732
191.192	0.00071
191.193	0.000707
191.194	0.000734
191.195	0.000764
191.196	0.000758
191.197	0.000704
191.198	0.000687
191.199	0.000696
191.2	0.000681
191.201	0.00068
191.202	0.000755
191.203	0.000929
191.204	0.001036
191.205	0.001009
191.206	0.000951
191.207	0.000923
191.208	0.000873
191.209	0.000821
191.21	0.000751
191.211	0.000749
191.212	0.000864
191.213	0.000928
191.214	0.000875
191.215	0.000783
191.216	0.000748
191.217	0.000716
191.218	0.000678
191.219	0.000615
191.22	0.000568
191.221	0.000579
191.222	0.000594
191.223	0.000544
191.224	0.000446
191.225	0.000363
191.226	0.00029
191.227	0.000236
191.228	0.000212
191.229	0.000164
191.23	2e-05
191.231	-0.000291
191.232	-0.000656
191.233	-0.000968
191.234	-0.001177
191.235	-0.001329
191.236	-0.001414
191.237	-0.001524
191.238	-0.001737
191.239	-0.001945
191.24	-0.002066
191.241	-0.002155
191.242	-0.002234
191.243	-0.002255
191.244	-0.002202
191.245	-0.002151
191.246	-0.002103
191.247	-0.001998
191.248	-0.001834
191.249	-0.001649
191.25	-0.001517
191.251	-0.001428
191.252	-0.001273
191.253	-0.001029
191.254	-0.00072
191.255	-0.000388
191.256	-0.000106
191.257	0.000131
191.258	0.000408
191.259	0.000688
191.26	0.00095
191.261	0.001189
191.262	0.00145
191.263	0.001751
191.264	0.001985
191.265	0.00208
191.266	0.002073
191.267	0.002039
191.268	0.002018
191.269	0.002044
191.27	0.002085
191.271	0.002092
191.272	0.002069
191.273	0.00203
191.274	0.00194
191.275	0.001847
191.276	0.001828
191.277	0.001849
191.278	0.001854
191.279	0.001779
191.28	0.001681
191.281	0.001649
191.282	0.001603
191.283	0.001489
191.284	0.001362
191.285	0.001264
191.286	0.001163
191.287	0.001086
191.288	0.000994
191.289	0.000853
191.29	0.000732
191.291	0.000618
191.292	0.000543
191.293	0.000527
191.294	0.000566
191.295	0.000643
191.296	0.000694
191.297	0.000688
[truncated: 28,002 more rows]

## Sheet: Fig 5A
Raw data for plethysmography traces
day 0			day 5				day 9				day 15				day 23				day 28				day 31
Time (s)	Flow channel		Time (s)	Flow channel			Time (s)	Flow channel			Time (s)	Flow channel			Time (s)	Flow channel			Time (s)	Flow channel			Time (s)	Flow channel
1263.72	0.000468		1400	0.000668			811.45	0.001143			290.54	0.000484			1241.71	0.000399			46.82	-2.3e-05			770.13	-1.9e-05
1263.72	0.000455		1400	0.000736			811.451	0.001119			290.541	0.000419			1241.71	0.000301			46.821	4.1e-05			770.131	-2.8e-05
1263.72	0.000433		1400	0.000787			811.452	0.001053			290.542	0.000341			1241.71	0.000233			46.822	7.9e-05			770.132	-3.9e-05
1263.72	0.000401		1400	0.000781			811.453	0.000995			290.543	0.000301			1241.71	0.00019			46.823	8.5e-05			770.133	-1.9e-05
1263.72	0.000349		1400	0.000798			811.454	0.001004			290.544	0.000289			1241.71	0.000214			46.824	6.1e-05			770.134	-1e-06
1263.72	0.000266		1400.01	0.000803			811.455	0.001039			290.545	0.00029			1241.71	0.000284			46.825	2.1e-05			770.135	2.1e-05
1263.73	0.000179		1400.01	0.000794			811.456	0.001016			290.546	0.000296			1241.72	0.000364			46.826	-1e-06			770.136	-4e-06
1263.73	0.000141		1400.01	0.000775			811.457	0.000973			290.547	0.000254			1241.72	0.000456			46.827	-1e-06			770.137	-8.6e-05
1263.73	0.000201		1400.01	0.000728			811.458	0.000931			290.548	0.00024			1241.72	0.000471			46.828	9e-06			770.138	-0.0001
1263.73	0.000247		1400.01	0.000607			811.459	0.000931			290.549	0.000309			1241.72	0.000461			46.829	-1e-05			770.139	-9e-05
1263.73	0.000249		1400.01	0.000476			811.46	0.000975			290.55	0.0004			1241.72	0.000433			46.83	-1.5e-05			770.14	-2.2e-05
1263.73	0.000244		1400.01	0.000381			811.461	0.001039			290.551	0.000419			1241.72	0.000375			46.831	1.6e-05			770.141	7.3e-05
1263.73	0.000189		1400.01	0.00036			811.462	0.001084			290.552	0.000355			1241.72	0.000306			46.832	8.8e-05			770.142	4.3e-05
1263.73	7e-05		1400.01	0.000454			811.463	0.001089			290.553	0.000303			1241.72	0.000285			46.833	0.000216			770.143	-5.9e-05
1263.73	5e-06		1400.01	0.000541			811.464	0.001032			290.554	0.0003			1241.72	0.000298			46.834	0.000292			770.144	-5.4e-05
1263.73	5.2e-05		1400.02	0.000517			811.465	0.000986			290.555	0.000301			1241.72	0.000322			46.835	0.000327			770.145	2.6e-05
1263.74	0.00012		1400.02	0.000468			811.466	0.000967			290.556	0.000324			1241.73	0.000314			46.836	0.000368			770.146	5.9e-05
1263.74	0.000119		1400.02	0.000406			811.467	0.000936			290.557	0.000413			1241.73	0.000256			46.837	0.000364			770.147	6.6e-05
1263.74	2.2e-05		1400.02	0.000338			811.468	0.000856			290.558	0.00052			1241.73	0.000238			46.838	0.000304			770.148	7e-05
1263.74	-1.3e-05		1400.02	0.000294			811.469	0.000737			290.559	0.000643			1241.73	0.000306			46.839	0.000265			770.149	6.1e-05
1263.74	4.8e-05		1400.02	0.000289			811.47	0.000651			290.56	0.000726			1241.73	0.000338			46.84	0.000214			770.15	5e-06
1263.74	8.3e-05		1400.02	0.000292			811.471	0.000663			290.561	0.000762			1241.73	0.000265			46.841	0.000209			770.151	-9e-06
1263.74	6.4e-05		1400.02	0.000241			811.472	0.000774			290.562	0.000777			1241.73	0.000184			46.842	0.000249			770.152	1.2e-05
1263.74	9.5e-05		1400.02	0.000193			811.473	0.000874			290.563	0.000786			1241.73	0.000144			46.843	0.00032			770.153	2.4e-05
1263.74	0.00022		1400.02	0.000191			811.474	0.000877			290.564	0.000816			1241.73	0.000155			46.844	0.000364			770.154	5.4e-05
1263.74	0.000298		1400.03	0.000236			811.475	0.000828			290.565	0.000834			1241.73	0.000198			46.845	0.000371			770.155	2.6e-05
1263.75	0.000282		1400.03	0.000228			811.476	0.000799			290.566	0.000817			1241.74	0.000249			46.846	0.000389			770.156	-5.9e-05
1263.75	0.000202		1400.03	0.000186			811.477	0.000871			290.567	0.000826			1241.74	0.000273			46.847	0.000376			770.157	-0.000126
1263.75	0.000156		1400.03	0.000117			811.478	0.001024			290.568	0.000854			1241.74	0.000314			46.848	0.000276			770.158	-0.00011
1263.75	0.000189		1400.03	7.6e-05			811.479	0.00114			290.569	0.000906			1241.74	0.000389			46.849	0.000171			770.159	-5.9e-05
1263.75	0.000259		1400.03	7.1e-05			811.48	0.001163			290.57	0.000936			1241.74	0.000443			46.85	0.00011			770.16	6e-06
1263.75	0.000178		1400.03	0.000106			811.481	0.001066			290.571	0.000931			1241.74	0.00045			46.851	8.4e-05			770.161	4.3e-05
1263.75	1.9e-05		1400.03	0.000112			811.482	0.000947			290.572	0.00091			1241.74	0.000424			46.852	8.9e-05			770.162	3.1e-05
1263.75	-0.000117		1400.03	7.7e-05			811.483	0.000881			290.573	0.000876			1241.74	0.000365			46.853	0.000139			770.163	-2.1e-05
1263.75	-0.000128		1400.03	4.1e-05			811.484	0.000845			290.574	0.000894			1241.74	0.000316			46.854	0.000245			770.164	-4.3e-05
1263.76	-4.9e-05		1400.04	6.3e-05			811.485	0.000814			290.575	0.000889			1241.74	0.000329			46.855	0.000344			770.165	-3.7e-05
1263.76	7.1e-05		1400.04	0.000118			811.486	0.000784			290.576	0.000834			1241.75	0.00042			46.856	0.000384			770.166	-1.5e-05
1263.76	0.000194		1400.04	0.000186			811.487	0.000748			290.577	0.000809			1241.75	0.000489			46.857	0.000337			770.167	2.8e-05
1263.76	0.000246		1400.04	0.000206			811.488	0.000747			290.578	0.000851			1241.75	0.000463			46.858	0.000251			770.168	7.2e-05
1263.76	0.00021		1400.04	0.000188			811.489	0.000815			290.579	0.000851			1241.75	0.000346			46.859	0.000136			770.169	9.8e-05
1263.76	0.000166		1400.04	0.000154			811.49	0.000878			290.58	0.000761			1241.75	0.000205			46.86	5.8e-05			770.17	8e-05
1263.76	0.000181		1400.04	0.000166			811.491	0.000874			290.581	0.000631			1241.75	0.000121			46.861	3.3e-05			770.171	-3e-06
1263.76	0.000186		1400.04	0.000233			811.492	0.000824			290.582	0.000582			1241.75	0.00012			46.862	7.3e-05			770.172	-9.3e-05
1263.76	0.000168		1400.04	0.000248			811.493	0.000784			290.583	0.000613			1241.75	0.000161			46.863	0.000184			770.173	-0.000131
1263.76	0.000146		1400.04	0.000256			811.494	0.000811			290.584	0.000681			1241.75	0.000235			46.864	0.000241			770.174	-0.000123
1263.77	0.000101		1400.05	0.000258			811.495	0.000881			290.585	0.000689			1241.76	0.00031			46.865	0.000214			770.175	-6.6e-05
1263.77	8.6e-05		1400.05	0.000253			811.496	0.000933			290.586	0.000669			1241.76	0.000361			46.866	0.000178			770.176	3.4e-05
1263.77	6.6e-05		1400.05	0.000287			811.497	0.000939			290.587	0.00069			1241.76	0.000328			46.867	0.000176			770.177	7.6e-05
1263.77	2.7e-05		1400.05	0.000361			811.498	0.000953			290.588	0.000709			1241.76	0.000203			46.868	0.000164			770.178	7.1e-05
1263.77	-2.9e-05		1400.05	0.000449			811.499	0.001008			290.589	0.000729			1241.76	4.8e-05			46.869	0.000101			770.179	2.1e-05
1263.77	-7.9e-05		1400.05	0.000479			811.5	0.001086			290.59	0.000738			1241.76	-8.7e-05			46.87	6.8e-05			770.18	-6.8e-05
1263.77	-2.8e-05		1400.05	0.000328			811.501	0.001108			290.591	0.000721			1241.76	-0.000155			46.871	0.000127			770.181	-0.00017
1263.77	8.9e-05		1400.05	0.000114			811.502	0.001053			290.592	0.000709			1241.76	-0.000166			46.872	0.000151			770.182	-0.000233
1263.77	0.000204		1400.05	8.3e-05			811.503	0.000942			290.593	0.000687			1241.76	-0.000139			46.873	0.000131			770.183	-0.000211
1263.77	0.000251		1400.05	0.000208			811.504	0.000834			290.594	0.000633			1241.76	-0.000148			46.874	9.4e-05			770.184	-0.000141
1263.78	0.000239		1400.06	0.000302			811.505	0.000749			290.595	0.000586			1241.77	-0.000198			46.875	8.2e-05			770.185	-7.1e-05
1263.78	0.000247		1400.06	0.000371			811.506	0.000711			290.596	0.000561			1241.77	-0.000249			46.876	0.000155			770.186	-4.8e-05
1263.78	0.000267		1400.06	0.000449			811.507	0.000753			290.597	0.000543			1241.77	-0.000331			46.877	0.000252			770.187	-4.4e-05
1263.78	0.000285		1400.06	0.000494			811.508	0.000786			290.598	0.000548			1241.77	-0.000397			46.878	0.000304			770.188	-2.9e-05
1263.78	0.000293		1400.06	0.000481			811.509	0.000786			290.599	0.000536			1241.77	-0.000462			46.879	0.000261			770.189	-7e-06
1263.78	0.000322		1400.06	0.000393			811.51	0.000763			290.6	0.000501			1241.77	-0.000539			46.88	0.000212			770.19	-4e-06
1263.78	0.000403		1400.06	0.000284			811.511	0.00076			290.601	0.000456			1241.77	-0.00072			46.881	0.000218			770.191	1.9e-05
1263.78	0.000419		1400.06	0.000188			811.512	0.000804			290.602	0.00045			1241.77	-0.000903			46.882	0.000191			770.192	6.8e-05
1263.78	0.000357		1400.06	0.000159			811.513	0.000856			290.603	0.000513			1241.77	-0.001003			46.883	8.4e-05			770.193	0.000124
1263.78	0.000309		1400.06	0.000194			811.514	0.000881			290.604	0.000591			1241.77	-0.001027			46.884	-4.6e-05			770.194	0.000164
1263.79	0.000281		1400.07	0.000246			811.515	0.000844			290.605	0.000608			1241.78	-0.001011			46.885	-0.000129			770.195	0.000152
1263.79	0.000245		1400.07	0.000294			811.516	0.000809			290.606	0.000606			1241.78	-0.001014			46.886	-0.000123			770.196	7.1e-05
1263.79	0.000179		1400.07	0.000284			811.517	0.000853			290.607	0.000551			1241.78	-0.001057			46.887	-6.6e-05			770.197	-3e-06
1263.79	0.000111		1400.07	0.000268			811.518	0.000937			290.608	0.000437			1241.78	-0.00118			46.888	2e-06			770.198	-2.9e-05
1263.79	8.4e-05		1400.07	0.000221			811.519	0.000953			290.609	0.000294			1241.78	-0.001298			46.889	1e-05			770.199	-8e-06
1263.79	0.000109		1400.07	0.000176			811.52	0.000883			290.61	0.000184			1241.78	-0.001331			46.89	-6.9e-05			770.2	2.1e-05
1263.79	0.000154		1400.07	0.000213			811.521	0.000771			290.611	0.000206			1241.78	-0.001319			46.891	-0.0002			770.201	5.8e-05
1263.79	0.000158		1400.07	0.000279			811.522	0.000671			290.612	0.000311			1241.78	-0.001302			46.892	-0.000296			770.202	9.8e-05
1263.79	0.000136		1400.07	0.000322			811.523	0.000578			290.613	0.000341			1241.78	-0.001226			46.893	-0.000386			770.203	0.000123
1263.79	6.4e-05		1400.07	0.000303			811.524	0.000519			290.614	0.000298			1241.78	-0.001168			46.894	-0.000516			770.204	9.2e-05
1263.8	0		1400.08	0.000238			811.525	0.000569			290.615	0.000288			1241.79	-0.001216			46.895	-0.000691			770.205	2.2e-05
1263.8	-4e-06		1400.08	0.000186			811.526	0.000697			290.616	0.000272			1241.79	-0.001247			46.896	-0.0009			770.206	-8.9e-05
1263.8	3.6e-05		1400.08	0.000113			811.527	0.000785			290.617	0.000238			1241.79	-0.001233			46.897	-0.001115			770.207	-0.000133
1263.8	8.4e-05		1400.08	6.8e-05			811.528	0.000793			290.618	0.000147			1241.79	-0.001213			46.898	-0.001233			770.208	-0.000179
1263.8	8.1e-05		1400.08	9.6e-05			811.529	0.000716			290.619	2.8e-05			1241.79	-0.001246			46.899	-0.001267			770.209	-0.000219
1263.8	4.9e-05		1400.08	0.000138			811.53	0.000614			290.62	-6.1e-05			1241.79	-0.001274			46.9	-0.001302			770.21	-0.000165
1263.8	2.4e-05		1400.08	0.000176			811.531	0.000581			290.621	-0.000112			1241.79	-0.001239			46.901	-0.001346			770.211	-5.4e-05
1263.8	-4e-06		1400.08	0.000218			811.532	0.000664			290.622	-0.000136			1241.79	-0.001172			46.902	-0.001443			770.212	3e-06
1263.8	-6.6e-05		1400.08	0.000205			811.533	0.000751			290.623	-0.000163			1241.79	-0.001059			46.903	-0.001498			770.213	-1.2e-05
1263.8	-8.1e-05		1400.08	0.000199			811.534	0.000794			290.624	-0.000226			1241.79	-0.000982			46.904	-0.001458			770.214	-0.000101
1263.81	-8.8e-05		1400.09	0.000281			811.535	0.000777			290.625	-0.000348			1241.8	-0.000979			46.905	-0.001446			770.215	-0.000164
1263.81	-0.000112		1400.09	0.000351			811.536	0.000722			290.626	-0.000459			1241.8	-0.000999			46.906	-0.001454			770.216	-0.000106
1263.81	-8.9e-05		1400.09	0.000401			811.537	0.000712			290.627	-0.000548			1241.8	-0.001006			46.907	-0.001459			770.217	-2.5e-05
1263.81	-8.1e-05		1400.09	0.000466			811.538	0.000758			290.628	-0.000583			1241.8	-0.0009			46.908	-0.001403			770.218	-1.4e-05
1263.81	-8.3e-05		1400.09	0.000501			811.539	0.000815			290.629	-0.000643			1241.8	-0.000746			46.909	-0.00133			770.219	-5.6e-05
1263.81	-6.5e-05		1400.09	0.000468			811.54	0.000909			290.63	-0.000754			1241.8	-0.000603			46.91	-0.001336			770.22	-7.3e-05
1263.81	-4.1e-05		1400.09	0.000369			811.541	0.000984			290.631	-0.000828			1241.8	-0.000486			46.911	-0.00135			770.221	-4.7e-05
1263.81	-1.9e-05		1400.09	0.000277			811.542	0.001			290.632	-0.000888			1241.8	-0.000435			46.912	-0.001296			770.222	-7.1e-05
1263.81	5e-05		1400.09	0.000246			811.543	0.001029			290.633	-0.000951			1241.8	-0.000434			46.913	-0.001166			770.223	-0.000201
1263.81	0.000104		1400.09	0.000276			811.544	0.001042			290.634	-0.001026			1241.8	-0.00043			46.914	-0.001007			770.224	-0.000305
1263.82	0.000112		1400.1	0.000276			811.545	0.001021			290.635	-0.001122			1241.81	-0.000481			46.915	-0.000857			770.225	-0.000283
1263.82	0.00015		1400.1	0.000263			811.546	0.000987			290.636	-0.001274			1241.81	-0.000583			46.916	-0.000748			770.226	-0.000243
1263.82	0.000183		1400.1	0.000279			811.547	0.00093			290.637	-0.001398			1241.81	-0.000609			46.917	-0.000666			770.227	-0.000189
1263.82	0.000142		1400.1	0.00031			811.548	0.000911			290.638	-0.001381			1241.81	-0.000504			46.918	-0.000624			770.228	-9.9e-05
1263.82	8e-05		1400.1	0.000276			811.549	0.000928			290.639	-0.001289			1241.81	-0.000339			46.919	-0.000555			770.229	-5.3e-05
1263.82	6.8e-05		1400.1	0.000203			811.55	0.000926			290.64	-0.001265			1241.81	-0.000198			46.92	-0.000524			770.23	-3.3e-05
1263.82	0.000127		1400.1	0.000174			811.551	0.000914			290.641	-0.001338			1241.81	-9.8e-05			46.921	-0.000563			770.231	-2.9e-05
1263.82	0.000181		1400.1	0.000182			811.552	0.000896			290.642	-0.001459			1241.81	-6e-06			46.922	-0.000543			770.232	-7.5e-05
1263.82	0.000176		1400.1	0.000169			811.553	0.000882			290.643	-0.00157			1241.81	6.5e-05			46.923	-0.000489			770.233	-0.000149
1263.82	0.000153		1400.1	0.000158			811.554	0.000866			290.644	-0.001643			1241.81	6.3e-05			46.924	-0.000341			770.234	-0.00024
1263.83	0.00014		1400.11	0.000154			811.555	0.000846			290.645	-0.001651			1241.82	2.6e-05			46.925	-0.000138			770.235	-0.000338
1263.83	0.000143		1400.11	0.000181			811.556	0.000874			290.646	-0.001607			1241.82	-2.9e-05			46.926	-4e-06			770.236	-0.000451
1263.83	0.000165		1400.11	0.000244			811.557	0.000856			290.647	-0.001525			1241.82	-4.5e-05			46.927	7.3e-05			770.237	-0.000608
1263.83	0.000193		1400.11	0.000251			811.558	0.000773			290.648	-0.001445			1241.82	6.4e-05			46.928	0.000144			770.238	-0.000709
1263.83	0.000187		1400.11	0.00019			811.559	0.000664			290.649	-0.001438			1241.82	0.00024			46.929	0.000206			770.239	-0.000736
1263.83	0.000177		1400.11	0.000143			811.56	0.000583			290.65	-0.001488			1241.82	0.000396			46.93	0.000227			770.24	-0.00081
1263.83	0.000216		1400.11	0.000116			811.561	0.000598			290.651	-0.001486			1241.82	0.000483			46.931	0.000251			770.241	-0.000901
1263.83	0.000294		1400.11	9.4e-05			811.562	0.000642			290.652	-0.001421			1241.82	0.000552			46.932	0.000341			770.242	-0.000971
1263.83	0.000338		1400.11	7.1e-05			811.563	0.000694			290.653	-0.001381			1241.82	0.000591			46.933	0.000446			770.243	-0.001025
1263.83	0.000291		1400.11	3.3e-05			811.564	0.000678			290.654	-0.001318			1241.82	0.000584			46.934	0.000556			770.244	-0.001106
1263.84	0.000161		1400.12	4.1e-05			811.565	0.000653			290.655	-0.001241			1241.83	0.000584			46.935	0.000606			770.245	-0.001132
1263.84	6.6e-05		1400.12	0.000125			811.566	0.000644			290.656	-0.001196			1241.83	0.000668			46.936	0.000573			770.246	-0.001056
1263.84	6.9e-05		1400.12	0.000226			811.567	0.000654			290.657	-0.001229			1241.83	0.000714			46.937	0.000594			770.247	-0.000986
1263.84	9.3e-05		1400.12	0.000251			811.568	0.000699			290.658	-0.001292			1241.83	0.000743			46.938	0.000668			770.248	-0.000971
1263.84	0.000151		1400.12	0.00019			811.569	0.000701			290.659	-0.001275			1241.83	0.000787			46.939	0.000749			770.249	-0.001064
1263.84	0.000254		1400.12	0.000117			811.57	0.000661			290.66	-0.001156			1241.83	0.000813			46.94	0.000794			770.25	-0.001241
1263.84	0.000309		1400.12	0.000106			811.571	0.000636			290.661	-0.001031			1241.83	0.000849			46.941	0.00087			770.251	-0.001391
1263.84	0.00031		1400.12	0.000175			811.572	0.000669			290.662	-0.000941			1241.83	0.000866			46.942	0.000956			770.252	-0.001468
1263.84	0.000303		1400.12	0.000258			811.573	0.000724			290.663	-0.000903			1241.83	0.000954			46.943	0.001004			770.253	-0.001438
1263.84	0.0003		1400.12	0.000296			811.574	0.000771			290.664	-0.000889			1241.83	0.001085			46.944	0.001002			770.254	-0.00136
1263.85	0.0003		1400.12	0.000307			811.575	0.000792			290.665	-0.000818			1241.84	0.001125			46.945	0.001004			770.255	-0.00132
1263.85	0.000289		1400.13	0.000298			811.576	0.000809			290.666	-0.000686			1241.84	0.001105			46.946	0.001004			770.256	-0.001329
1263.85	0.000273		1400.13	0.000266			811.577	0.000796			290.667	-0.000567			1241.84	0.001136			46.947	0.000999			770.257	-0.00133
1263.85	0.000243		1400.13	0.000254			811.578	0.000728			290.668	-0.000434			1241.84	0.001159			46.948	0.000998			770.258	-0.001328
1263.85	0.000174		1400.13	0.000268			811.579	0.000681			290.669	-0.000302			1241.84	0.001124			46.949	0.000994			770.259	-0.001296
1263.85	0.000124		1400.13	0.000301			811.58	0.000696			290.67	-0.000203			1241.84	0.001034			46.95	0.000911			770.26	-0.001241
1263.85	0.000148		1400.13	0.000325			811.581	0.000786			290.671	-0.000148			1241.84	0.000961			46.951	0.000791			770.261	-0.001231
1263.85	0.000207		1400.13	0.000268			811.582	0.000872			290.672	-0.000141			1241.84	0.000934			46.952	0.000732			770.262	-0.001196
1263.85	0.000226		1400.13	0.000194			811.583	0.000895			290.673	-0.000202			1241.84	0.000878			46.953	0.000758			770.263	-0.001084
1263.85	0.000189		1400.13	0.000184			811.584	0.000866			290.674	-0.000304			1241.84	0.000791			46.954	0.000869			770.264	-0.001024
1263.86	0.000138		1400.13	0.000206			811.585	0.000848			290.675	-0.000293			1241.85	0.000735			46.955	0.000981			770.265	-0.001084
1263.86	0.000134		1400.14	0.000208			811.586	0.000807			290.676	-0.000129			1241.85	0.000702			46.956	0.001017			770.266	-0.001174
1263.86	0.000206		1400.14	0.000243			811.587	0.00072			290.677	4.8e-05			1241.85	0.000671			46.957	0.000924			770.267	-0.001248
1263.86	0.000293		1400.14	0.000248			811.588	0.000674			290.678	0.000135			1241.85	0.00064			46.958	0.000743			770.268	-0.001266
1263.86	0.000293		1400.14	0.000214			811.589	0.000735			290.679	0.000175			1241.85	0.000606			46.959	0.000574			770.269	-0.001263
1263.86	0.000262		1400.14	0.000177			811.59	0.000842			290.68	0.000179			1241.85	0.000586			46.96	0.000479			770.27	-0.001311
1263.86	0.000227		1400.14	0.000136			811.591	0.000891			290.681	0.000174			1241.85	0.000525			46.961	0.000478			770.271	-0.001343
1263.86	0.000134		1400.14	0.000113			811.592	0.000874			290.682	0.000186			1241.85	0.000426			46.962	0.000491			770.272	-0.001275
1263.86	5e-05		1400.14	0.000173			811.593	0.000848			290.683	0.000255			1241.85	0.000354			46.963	0.000405			770.273	-0.001145
1263.86	5.4e-05		1400.14	0.000239			811.594	0.000818			290.684	0.000361			1241.85	0.000293			46.964	0.000298			770.274	-0.001089
1263.87	0.000149		1400.14	0.000278			811.595	0.000763			290.685	0.000441			1241.86	0.000258			46.965	0.000206			770.275	-0.001134
1263.87	0.000198		1400.15	0.000286			811.596	0.000707			290.686	0.000482			1241.86	0.000316			46.966	0.000126			770.276	-0.001164
1263.87	0.000164		1400.15	0.000218			811.597	0.000722			290.687	0.000481			1241.86	0.000404			46.967	9.6e-05			770.277	-0.001117
1263.87	0.000119		1400.15	0.000152			811.598	0.000776			290.688	0.000448			1241.86	0.000456			46.968	9.4e-05			770.278	-0.001051
1263.87	4.8e-05		1400.15	0.000115			811.599	0.000858			290.689	0.000369			1241.86	0.000468			46.969	8.5e-05			770.279	-0.001076
1263.87	6e-05		1400.15	0.00013			811.6	0.000861			290.69	0.00031			1241.86	0.000453			46.97	7.7e-05			770.28	-0.001108
1263.87	0.000154		1400.15	0.000225			811.601	0.000759			290.691	0.000351			1241.86	0.000383			46.971	6.9e-05			770.281	-0.001078
1263.87	0.000154		1400.15	0.000305			811.602	0.000686			290.692	0.000475			1241.86	0.000244			46.972	8.6e-05			770.282	-0.00107
1263.87	9.9e-05		1400.15	0.000339			811.603	0.000679			290.693	0.000539			1241.86	0.000126			46.973	6.9e-05			770.283	-0.001113
1263.87	0.0001		1400.15	0.00037			811.604	0.000673			290.694	0.000543			1241.86	0.000141			46.974	4e-05			770.284	-0.001138
1263.88	0.00012		1400.15	0.000384			811.605	0.000662			290.695	0.000513			1241.87	0.00027			46.975	4.4e-05			770.285	-0.001101
1263.88	6.8e-05		1400.16	0.000347			811.606	0.000718			290.696	0.000446			1241.87	0.000441			46.976	1.4e-05			770.286	-0.001021
1263.88	3.4e-05		1400.16	0.00031			811.607	0.000813			290.697	0.000369			1241.87	0.000559			46.977	-6.6e-05			770.287	-0.000969
1263.88	4.1e-05		1400.16	0.000275			811.608	0.000806			290.698	0.000348			1241.87	0.000579			46.978	-0.000157			770.288	-0.000955
1263.88	8e-05		1400.16	0.000257			811.609	0.00075			290.699	0.000382			1241.87	0.000558			46.979	-0.000193			770.289	-0.000939
1263.88	0.00016		1400.16	0.000244			811.61	0.000721			290.7	0.000407			1241.87	0.00058			46.98	-0.000148			770.29	-0.000903
1263.88	0.000177		1400.16	0.000213			811.611	0.000668			290.701	0.000344			1241.87	0.000599			46.981	-0.000111			770.291	-0.000844
1263.88	9.1e-05		1400.16	0.000193			811.612	0.000633			290.702	0.000289			1241.87	0.000671			46.982	-5e-05			770.292	-0.000809
1263.88	-1.6e-05		1400.16	0.000156			811.613	0.000648			290.703	0.000321			1241.87	0.00078			46.983	4.1e-05			770.293	-0.000757
1263.88	-8e-06		1400.16	0.000137			811.614	0.000635			290.704	0.000369			1241.87	0.000834			46.984	9.5e-05			770.294	-0.000717
1263.88	6.5e-05		1400.16	0.000195			811.615	0.000598			290.705	0.000397			1241.88	0.000821			46.985	7e-05			770.295	-0.000714
1263.89	8.3e-05		1400.17	0.000269			811.616	0.000551			290.706	0.000439			1241.88	0.000741			46.986	3e-05			770.296	-0.000685
1263.89	1.3e-05		1400.17	0.000342			811.617	0.000565			290.707	0.000447			1241.88	0.000663			46.987	6e-06			770.297	-0.000538
1263.89	-5.4e-05		1400.17	0.000387			811.618	0.000631			290.708	0.000396			1241.88	0.000631			46.988	-2.2e-05			770.298	-0.000412
1263.89	-5.3e-05		1400.17	0.000406			811.619	0.000696			290.709	0.000346			1241.88	0.000623			46.989	-1e-05			770.299	-0.000418
1263.89	-3.8e-05		1400.17	0.000341			811.62	0.000753			290.71	0.000336			1241.88	0.000675			46.99	4.6e-05			770.3	-0.000523
1263.89	-7.7e-05		1400.17	0.000276			811.621	0.000807			290.711	0.000384			1241.88	0.00072			46.991	2.7e-05			770.301	-0.000668
1263.89	-0.000186		1400.17	0.000261			811.622	0.000855			290.712	0.000475			1241.88	0.000734			46.992	-3.7e-05			770.302	-0.000759
1263.89	-0.000249		1400.17	0.000303			811.623	0.000861			290.713	0.000559			1241.88	0.000764			46.993	-0.000129			770.303	-0.000778
1263.89	-0.000229		1400.17	0.000406			811.624	0.000873			290.714	0.000542			1241.88	0.000723			46.994	-0.000169			770.304	-0.000726
1263.89	-0.000179		1400.17	0.000521			811.625	0.000886			290.715	0.000408			1241.88	0.00057			46.995	-0.000132			770.305	-0.000663
1263.9	-0.00014		1400.18	0.000548			811.626	0.000888			290.716	0.000263			1241.89	0.000404			46.996	-7.1e-05			770.306	-0.000571
1263.9	-0.000143		1400.18	0.000518			811.627	0.000919			290.717	0.000237			1241.89	0.000295			46.997	3.9e-05			770.307	-0.000511
1263.9	-0.000189		1400.18	0.000464			811.628	0.000928			290.718	0.000277			1241.89	0.000233			46.998	0.000109			770.308	-0.000503
1263.9	-0.000237		1400.18	0.000364			811.629	0.000936			290.719	0.000377			1241.89	0.000226			46.999	0.000113			770.309	-0.000473
1263.9	-0.000251		1400.18	0.000271			811.63	0.000931			290.72	0.000509			1241.89	0.000236			47	7.6e-05			770.31	-0.000448
1263.9	-0.000234		1400.18	0.000226			811.631	0.00091			290.721	0.000553			1241.89	0.000206			47.001	1.6e-05			770.311	-0.000382
1263.9	-0.000223		1400.18	0.000232			811.632	0.000868			290.722	0.000522			1241.89	0.000131			47.002	-3.6e-05			770.312	-0.000266
1263.9	-0.000168		1400.18	0.000201			811.633	0.000848			290.723	0.000476			1241.89	6.6e-05			47.003	-3.6e-05			770.313	-0.000264
1263.9	-5e-05		1400.18	0.000151			811.634	0.000808			290.724	0.000401			1241.89	4e-05			47.004	-2.8e-05			770.314	-0.000301
1263.9	3.3e-05		1400.18	0.000123			811.635	0.000763			290.725	0.000306			1241.89	6.1e-05			47.005	-1.4e-05			770.315	-0.000294
1263.91	8.3e-05		1400.19	0.000129			811.636	0.000768			290.726	0.000232			1241.9	0.000105			47.006	5.3e-05			770.316	-0.000269
1263.91	0.000103		1400.19	0.000186			811.637	0.00077			290.727	0.000223			1241.9	9.6e-05			47.007	0.000171			770.317	-0.000297
1263.91	0.00011		1400.19	0.000281			811.638	0.000766			290.728	0.000312			1241.9	0.000101			47.008	0.000254			770.318	-0.000395
1263.91	0.000103		1400.19	0.000343			811.639	0.000758			290.729	0.000464			1241.9	0.000191			47.009	0.00028			770.319	-0.000479
1263.91	2.6e-05		1400.19	0.000323			811.64	0.000768			290.73	0.000551			1241.9	0.000284			47.01	0.000258			770.32	-0.000536
1263.91	-7.6e-05		1400.19	0.000287			811.641	0.000778			290.731	0.000521			1241.9	0.000337			47.011	0.000243			770.321	-0.000518
1263.91	-0.000113		1400.19	0.000239			811.642	0.000776			290.732	0.000439			1241.9	0.00034			47.012	0.000301			770.322	-0.000456
1263.91	-0.000104		1400.19	0.000172			811.643	0.000778			290.733	0.000417			1241.9	0.0003			47.013	0.000381			770.323	-0.000463
1263.91	-8.1e-05		1400.19	0.000113			811.644	0.000786			290.734	0.000483			1241.9	0.000259			47.014	0.000449			770.324	-0.000512
1263.91	-4.8e-05		1400.19	0.000108			811.645	0.000818			290.735	0.000558			1241.9	0.00022			47.015	0.000452			770.325	-0.000484
1263.92	-2.5e-05		1400.2	0.000152			811.646	0.000892			290.736	0.000568			1241.91	0.000238			47.016	0.000432			770.326	-0.000401
1263.92	9e-06		1400.2	0.000183			811.647	0.000936			290.737	0.000519			1241.91	0.000246			47.017	0.000436			770.327	-0.000381
1263.92	-3.6e-05		1400.2	0.00018			811.648	0.000978			290.738	0.000511			1241.91	0.000211			47.018	0.00042			770.328	-0.000466
1263.92	-0.00015		1400.2	0.000128			811.649	0.001056			290.739	0.000501			1241.91	0.000163			47.019	0.000364			770.329	-0.000622
1263.92	-0.000185		1400.2	9.1e-05			811.65	0.001135			290.74	0.000423			1241.91	0.000146			47.02	0.000378			770.33	-0.000706
1263.92	-0.000121		1400.2	7.6e-05			811.651	0.001185			290.741	0.000333			1241.91	0.000164			47.021	0.000428			770.331	-0.000731
1263.92	-8.6e-05		1400.2	5.9e-05			811.652	0.001139			290.742	0.00031			1241.91	0.000241			47.022	0.000434			770.332	-0.000738
1263.92	-0.000104		1400.2	8.3e-05			811.653	0.000946			290.743	0.000289			1241.91	0.000344			47.023	0.000446			770.333	-0.000674
1263.92	-0.000113		1400.2	0.000159			811.654	0.000709			290.744	0.000317			1241.91	0.000381			47.024	0.000521			770.334	-0.000577
1263.92	-5.4e-05		1400.2	0.000218			811.655	0.000639			290.745	0.000419			1241.91	0.000302			47.025	0.000614			770.335	-0.000539
1263.93	1.6e-05		1400.21	0.000278			811.656	0.000758			290.746	0.000497			1241.92	0.000312			47.026	0.000678			770.336	-0.000533
1263.93	3.8e-05		1400.21	0.000346			811.657	0.000903			290.747	0.000529			1241.92	0.000409			47.027	0.000707			770.337	-0.000544
1263.93	1e-06		1400.21	0.000394			811.658	0.000942			290.748	0.000526			1241.92	0.00049			47.028	0.000689			770.338	-0.000602
1263.93	-3.7e-05		1400.21	0.00032			811.659	0.000962			290.749	0.000521			1241.92	0.000488			47.029	0.000606			770.339	-0.000699
1263.93	-1e-06		1400.21	0.000146			811.66	0.001009			290.75	0.000565			1241.92	0.000381			47.03	0.000564			770.34	-0.000734
1263.93	5.2e-05		1400.21	4.6e-05			811.661	0.001029			290.751	0.000644			1241.92	0.000252			47.031	0.000589			770.341	-0.000658
1263.93	4.1e-05		1400.21	8.1e-05			811.662	0.000998			290.752	0.000694			1241.92	0.000216			47.032	0.000623			770.342	-0.000527
1263.93	3e-06		1400.21	0.000193			811.663	0.000954			290.753	0.000659			1241.92	0.0002			47.033	0.000547			770.343	-0.000423
1263.93	-3.8e-05		1400.21	0.000321			811.664	0.000939			290.754	0.000559			1241.92	0.000124			47.034	0.000428			770.344	-0.000418
1263.93	-9e-06		1400.21	0.000385			811.665	0.000919			290.755	0.000468			1241.92	6.9e-05			47.035	0.000394			770.345	-0.000473
1263.94	-1.5e-05		1400.22	0.000332			811.666	0.000878			290.756	0.000393			1241.93	0.000109			47.036	0.000388			770.346	-0.000511
1263.94	-0.00011		1400.22	0.000254			811.667	0.000886			290.757	0.000347			1241.93	0.000171			47.037	0.000331			770.347	-0.000544
1263.94	-0.000231		1400.22	0.000257			811.668	0.000929			290.758	0.000332			1241.93	0.000113			47.038	0.000224			770.348	-0.000601
1263.94	-0.00025		1400.22	0.000292			811.669	0.000966			290.759	0.000316			1241.93	-5.4e-05			47.039	0.000156			770.349	-0.000613
1263.94	-0.000219		1400.22	0.000346			811.67	0.000943			290.76	0.000329			1241.93	-0.000251			47.04	0.000143			770.35	-0.000555
1263.94	-0.000204		1400.22	0.000429			811.671	0.000889			290.761	0.000319			1241.93	-0.000428			47.041	0.000153			770.351	-0.000481
1263.94	-0.000176		1400.22	0.000461			811.672	0.000838			290.762	0.000339			1241.93	-0.000539			47.042	0.000119			770.352	-0.000474
1263.94	-0.000146		1400.22	0.000453			811.673	0.000783			290.763	0.000438			1241.93	-0.00057			47.043	4.8e-05			770.353	-0.000488
1263.94	-0.000179		1400.22	0.000448			811.674	0.000719			290.764	0.000534			1241.93	-0.000569			47.044	2.3e-05			770.354	-0.000424
1263.94	-0.000293		1400.22	0.000401			811.675	0.000698			290.765	0.000538			1241.93	-0.000648			47.045	3.3e-05			770.355	-0.000308
1263.95	-0.000428		1400.23	0.00029			811.676	0.000782			290.766	0.000425			1241.94	-0.000774			47.046	1.4e-05			770.356	-0.000203
1263.95	-0.000551		1400.23	0.000193			811.677	0.000879			290.767	0.000334			1241.94	-0.000904			47.047	-8e-06			770.357	-0.000148
1263.95	-0.000687		1400.23	0.000177			811.678	0.000923			290.768	0.000275			1241.94	-0.000992			47.048	8e-06			770.358	-0.000131
1263.95	-0.000774		1400.23	0.000236			811.679	0.000978			290.769	0.000258			1241.94	-0.001048			47.049	5.1e-05			770.359	-7.3e-05
1263.95	-0.0008		1400.23	0.000308			811.68	0.001043			290.77	0.000276			1241.94	-0.001048			47.05	0.000133			770.36	6e-06
1263.95	-0.000806		1400.23	0.000309			811.681	0.001031			290.771	0.000322			1241.94	-0.000973			47.051	0.000227			770.361	0.000103
1263.95	-0.000789		1400.23	0.000224			811.682	0.000976			290.772	0.000342			1241.94	-0.000874			47.052	0.000298			770.362	0.000217
1263.95	-0.000777		1400.23	0.000131			811.683	0.000923			290.773	0.000275			1241.94	-0.000843			47.053	0.000356			770.363	0.000237
1263.95	-0.000828		1400.23	0.000122			811.684	0.000896			290.774	0.000189			1241.94	-0.000899			47.054	0.000374			770.364	0.000166
1263.95	-0.000873		1400.23	0.000184			811.685	0.000928			290.775	0.000188			1241.94	-0.000981			47.055	0.000344			770.365	0.000118
1263.96	-0.000926		1400.24	0.000239			811.686	0.001012			290.776	0.000235			1241.95	-0.001063			47.056	0.000308			770.366	0.000181
1263.96	-0.000993		1400.24	0.000224			811.687	0.001038			290.777	0.000279			1241.95	-0.001107			47.057	0.000244			770.367	0.000374
1263.96	-0.001099		1400.24	0.000236			811.688	0.000981			290.778	0.00023			1241.95	-0.001073			47.058	0.000108			770.368	0.000632
1263.96	-0.001187		1400.24	0.000289			811.689	0.000884			290.779	0.000114			1241.95	-0.001001			47.059	3.1e-05			770.369	0.000828
1263.96	-0.001261		1400.24	0.000318			811.69	0.000826			290.78	2.7e-05			1241.95	-0.000948			47.06	5.4e-05			770.37	0.000865
1263.96	-0.001339		1400.24	0.000309			811.691	0.000857			290.781	-3.3e-05			1241.95	-0.000948			47.061	0.000108			770.371	0.000816
1263.96	-0.001403		1400.24	0.00029			811.692	0.000885			290.782	-5.3e-05			1241.95	-0.00097			47.062	0.000116			770.372	0.000738
1263.96	-0.001425		1400.24	0.000331			811.693	0.000883			290.783	-1.8e-05			1241.95	-0.000914			47.063	1.1e-05			770.373	0.000702
1263.96	-0.001437		1400.24	0.00035			811.694	0.000871			290.784	6.4e-05			1241.95	-0.000789			47.064	-0.000121			770.374	0.000722
1263.96	-0.001501		1400.24	0.000412			811.695	0.00084			290.785	0.000138			1241.95	-0.000689			47.065	-0.000138			770.375	0.000787
1263.97	-0.001583		1400.25	0.000506			811.696	0.000841			290.786	0.000226			1241.96	-0.000546			47.066	-3.3e-05			770.376	0.000891
1263.97	-0.001628		1400.25	0.000522			811.697	0.00082			290.787	0.000273			1241.96	-0.000385			47.067	0.000124			770.377	0.001011
1263.97	-0.001643		1400.25	0.000503			811.698	0.000788			290.788	0.000259			1241.96	-0.000301			47.068	0.000211			770.378	0.001074
1263.97	-0.001639		1400.25	0.000584			811.699	0.000779			290.789	0.000209			1241.96	-0.000267			47.069	0.000174			770.379	0.001026
1263.97	-0.00165		1400.25	0.000647			811.7	0.000788			290.79	0.000193			1241.96	-0.000271			47.07	6.7e-05			770.38	0.000949
1263.97	-0.001681		1400.25	0.000571			811.701	0.000836			290.791	0.000183			1241.96	-0.000281			47.071	4e-06			770.381	0.000965
1263.97	-0.001708		1400.25	0.000449			811.702	0.000894			290.792	0.000159			1241.96	-0.000186			47.072	3.7e-05			770.382	0.001021
1263.97	-0.001705		1400.25	0.000411			811.703	0.000929			290.793	0.000123			1241.96	-5.1e-05			47.073	0.000118			770.383	0.00101
1263.97	-0.001685		1400.25	0.000497			811.704	0.000896			290.794	3.1e-05			1241.96	2.8e-05			47.074	0.000152			770.384	0.000974
1263.97	-0.001631		1400.26	0.00062			811.705	0.000836			290.795	-2.3e-05			1241.96	3.4e-05			47.075	0.000149			770.385	0.00093
1263.98	-0.001567		1400.26	0.000709			811.706	0.000838			290.796	-2.3e-05			1241.97	1.5e-05			47.076	0.000157			770.386	0.000884
1263.98	-0.001571		1400.26	0.000763			811.707	0.000877			290.797	6e-06			1241.97	2.1e-05			47.077	0.000181			770.387	0.000812
1263.98	-0.001609		1400.26	0.000724			811.708	0.000891			290.798	4.4e-05			1241.97	4.6e-05			47.078	0.000192			770.388	0.000714
1263.98	-0.001631		1400.26	0.000604			811.709	0.00093			290.799	1.5e-05			1241.97	6.1e-05			47.079	0.000219			770.389	0.000646
1263.98	-0.001664		1400.26	0.000489			811.71	0.00102			290.8	3.4e-05			1241.97	0.000109			47.08	0.000142			770.39	0.000668
1263.98	-0.001658		1400.26	0.000444			811.711	0.001051			290.801	0.000113			1241.97	0.000128			47.081	2.7e-05			770.391	0.000712
1263.98	-0.001621		1400.26	0.000414			811.712	0.000946			290.802	0.00016			1241.97	9.9e-05			47.082	-0.0001			770.392	0.000737
1263.98	-0.001644		1400.26	0.000375			811.713	0.000785			290.803	0.000138			1241.97	0.0001			47.083	-0.000233			770.393	0.000748
1263.98	-0.001706		1400.26	0.000348			811.714	0.000697			290.804	8e-05			1241.97	0.000108			47.084	-0.000381			770.394	0.000705
1263.98	-0.001715		1400.27	0.000327			811.715	0.000656			290.805	4.8e-05			1241.97	9e-05			47.085	-0.000524			770.395	0.000596
1263.99	-0.001698		1400.27	0.000271			811.716	0.00067			290.806	1.8e-05			1241.98	0.000103			47.086	-0.000684			770.396	0.000499
1263.99	-0.001681		1400.27	0.000214			811.717	0.000678			290.807	-1.9e-05			1241.98	4.1e-05			47.087	-0.000821			770.397	0.000472
1263.99	-0.001642		1400.27	0.00021			811.718	0.000604			290.808	-4.1e-05			1241.98	-1e-06			47.088	-0.000919			770.398	0.000483
1263.99	-0.001605		1400.27	0.000243			811.719	0.000545			290.809	-5.1e-05			1241.98	-4e-06			47.089	-0.001006			770.399	0.000475
1263.99	-0.001579		1400.27	0.000281			811.72	0.000626			290.81	-8.1e-05			1241.98	2.6e-05			47.09	-0.001098			770.4	0.000511
1263.99	-0.001576		1400.27	0.000333			811.721	0.000748			290.811	-0.000128			1241.98	7.6e-05			47.091	-0.001169			770.401	0.000513
1263.99	-0.001553		1400.27	0.000406			811.722	0.000767			290.812	-0.000189			1241.98	8.9e-05			47.092	-0.001249			770.402	0.000508
1263.99	-0.001529		1400.27	0.000528			811.723	0.000759			290.813	-0.000205			1241.98	4.2e-05			47.093	-0.001366			770.403	0.000498
1263.99	-0.001556		1400.27	0.000566			811.724	0.000766			290.814	-0.000209			1241.98	-2.6e-05			47.094	-0.001491			770.404	0.000439
1263.99	-0.001584		1400.28	0.000526			811.725	0.000795			290.815	-0.000222			1241.98	-0.000104			47.095	-0.001574			770.405	0.000362
1264	-0.001559		1400.28	0.000461			811.726	0.000821			290.816	-0.000211			1241.99	-0.000215			47.096	-0.001616			770.406	0.000309
1264	-0.001483		1400.28	0.000421			811.727	0.00087			290.817	-0.000151			1241.99	-0.000286			47.097	-0.001661			770.407	0.000313
1264	-0.001408		1400.28	0.000369			811.728	0.000956			290.818	-9.5e-05			1241.99	-0.000352			47.098	-0.001699			770.408	0.000365
1264	-0.001376		1400.28	0.000267			811.729	0.001017			290.819	-4.2e-05			1241.99	-0.000404			47.099	-0.001724			770.409	0.000399
1264	-0.001351		1400.28	0.000144			811.73	0.001016			290.82	-2.4e-05			1241.99	-0.000382			47.1	-0.001742			770.41	0.000429
1264	-0.001311		1400.28	0.000133			811.731	0.000966			290.821	-2.8e-05			1241.99	-0.000308			47.101	-0.001748			770.411	0.000429
1264	-0.001264		1400.28	0.000211			811.732	0.000936			290.822	-2.7e-05			1241.99	-0.000273			47.102	-0.001696			770.412	0.000441
1264	-0.001248		1400.28	0.00024			811.733	0.000934			290.823	2e-06			1241.99	-0.0003			47.103	-0.001621			770.413	0.000401
1264	-0.001207		1400.28	0.000254			811.734	0.000939			290.824	1.9e-05			1241.99	-0.000339			47.104	-0.00156			770.414	0.000332
1264.01	-0.001063		1400.29	0.000329			811.735	0.000935			290.825	1.3e-05			1241.99	-0.000345			47.105	-0.001524			770.415	0.000296
1264.01	-0.000867		1400.29	0.000419			811.736	0.000937			290.826	-6e-06			1242	-0.000358			47.106	-0.001447			770.416	0.000293
1264.01	-0.000702		1400.29	0.000434			811.737	0.000956			290.827	3.8e-05			1242	-0.000423			47.107	-0.001319			770.417	0.000301
1264.01	-0.000623		1400.29	0.000338			811.738	0.000953			290.828	8.7e-05			1242	-0.000533			47.108	-0.001216			770.418	0.00029
1264.01	-0.000629		1400.29	0.000204			811.739	0.000944			290.829	6.6e-05			1242	-0.000686			47.109	-0.001111			770.419	0.00023
1264.01	-0.000645		1400.29	9.9e-05			811.74	0.000951			290.83	-2.1e-05			1242	-0.000759			47.11	-0.000955			770.42	0.000172
1264.01	-0.000589		1400.29	2.1e-05			811.741	0.000952			290.831	-0.000118			1242	-0.000697			47.111	-0.000853			770.421	0.000177
1264.01	-0.000484		1400.29	-3.9e-05			811.742	0.000976			290.832	-5.9e-05			1242	-0.000551			47.112	-0.000834			770.422	0.000208
1264.01	-0.000378		1400.29	-1.8e-05			811.743	0.001024			290.833	6.1e-05			1242	-0.000399			47.113	-0.000813			770.423	0.000216
1264.01	-0.000278		1400.29	1e-06			811.744	0.001059			290.834	0.000127			1242	-0.000378			47.114	-0.000693			770.424	0.000236
1264.02	-0.000168		1400.3	-2.7e-05			811.745	0.001049			290.835	0.000155			1242.01	-0.000388			47.115	-0.000518			770.425	0.000285
1264.02	-4.3e-05		1400.3	-9.5e-05			811.746	0.000979			290.836	0.000124			1242.01	-0.000298			47.116	-0.000414			770.426	0.000321
1264.02	8.4e-05		1400.3	-0.000188			811.747	0.000894			290.837	6.8e-05			1242.01	-0.000166			47.117	-0.000349			770.427	0.000272
1264.02	0.000132		1400.3	-0.000263			811.748	0.000889			290.838	4.8e-05			1242.01	-9.1e-05			47.118	-0.00027			770.428	0.000192
1264.02	0.000148		1400.3	-0.00033			811.749	0.000909			290.839	7.1e-05			1242.01	-9.6e-05			47.119	-0.000188			770.429	0.000153
1264.02	0.000241		1400.3	-0.000399			811.75	0.000968			290.84	9.3e-05			1242.01	-0.0001			47.12	-0.000101			770.43	0.000171
1264.02	0.000352		1400.3	-0.000478			811.751	0.000989			290.841	0.000118			1242.01	-1.3e-05			47.121	-2.5e-05			770.431	0.000241
1264.02	0.000412		1400.3	-0.000501			811.752	0.000931			290.842	0.000149			1242.01	0.000114			47.122	-3.6e-05			770.432	0.000262
1264.02	0.000421		1400.3	-0.000474			811.753	0.000819			290.843	0.000183			1242.01	0.00023			47.123	-4.6e-05			770.433	0.000201
1264.02	0.000426		1400.3	-0.000489			811.754	0.000716			290.844	0.0002			1242.01	0.000274			47.124	2e-06			770.434	9.3e-05
1264.03	0.000491		1400.31	-0.000553			811.755	0.000664			290.845	0.000183			1242.02	0.000318			47.125	0.000106			770.435	4.7e-05
1264.03	0.000613		1400.31	-0.000626			811.756	0.000699			290.846	0.000172			1242.02	0.000383			47.126	0.000276			770.436	3.2e-05
1264.03	0.000761		1400.31	-0.000746			811.757	0.000766			290.847	0.000134			1242.02	0.000426			47.127	0.000368			770.437	1.8e-05
1264.03	0.000816		1400.31	-0.000934			811.758	0.000816			290.848	9.9e-05			1242.02	0.000451			47.128	0.000343			770.438	-9e-06
1264.03	0.000769		1400.31	-0.001116			811.759	0.00081			290.849	0.000109			1242.02	0.000523			47.129	0.000287			770.439	-2.3e-05
1264.03	0.000694		1400.31	-0.001164			811.76	0.000743			290.85	0.000105			1242.02	0.000733			47.13	0.000294			770.44	-6e-06
1264.03	0.000654		1400.31	-0.001118			811.761	0.000642			290.851	6.6e-05			1242.02	0.000922			47.131	0.000341			770.441	1.6e-05
1264.03	0.000692		1400.31	-0.001051			811.762	0.000556			290.852	0.000109			1242.02	0.000998			47.132	0.000378			770.442	-1.2e-05
1264.03	0.00073		1400.31	-0.001027			811.763	0.000521			290.853	0.000177			1242.02	0.001023			47.133	0.000473			770.443	-2.6e-05
1264.03	0.000753		1400.31	-0.001009			811.764	0.000566			290.854	0.000155			1242.02	0.001064			47.134	0.000576			770.444	-3.6e-05
1264.04	0.000719		1400.32	-0.001047			811.765	0.0006			290.855	9.8e-05			1242.03	0.001043			47.135	0.000616			770.445	-5.1e-05
1264.04	0.000648		1400.32	-0.001126			811.766	0.000569			290.856	0.000101			1242.03	0.001021			47.136	0.000668			770.446	-7.1e-05
1264.04	0.000533		1400.32	-0.001187			811.767	0.000513			290.857	0.000158			1242.03	0.001036			47.137	0.000678			770.447	-9.1e-05
1264.04	0.000461		1400.32	-0.001254			811.768	0.000473			290.858	0.000201			1242.03	0.001012			47.138	0.000665			770.448	-0.000104
1264.04	0.000455		1400.32	-0.001303			811.769	0.000392			290.859	0.000169			1242.03	0.001018			47.139	0.000684			770.449	-9.4e-05
1264.04	0.000424		1400.32	-0.001324			811.77	0.000221			290.86	0.00014			1242.03	0.00107			47.14	0.000743			770.45	-0.000137
1264.04	0.000383		1400.32	-0.001311			811.771	3.8e-05			290.861	0.000146			1242.03	0.00108			47.141	0.000778			770.451	-0.000162
1264.04	0.00031		1400.32	-0.001247			811.772	-9.2e-05			290.862	0.000176			1242.03	0.001034			47.142	0.000789			770.452	-0.000119
1264.04	0.000209		1400.32	-0.001174			811.773	-0.000133			290.863	0.000226			1242.03	0.000988			47.143	0.00082			770.453	-0.000112
1264.04	0.000108		1400.32	-0.001096			811.774	-0.000118			290.864	0.000234			1242.03	0.000887			47.144	0.000754			770.454	-8.1e-05
1264.05	5e-05		1400.33	-0.001079			811.775	-0.000119			290.865	0.000218			1242.04	0.000743			47.145	0.000657			770.455	-4e-05
1264.05	7.8e-05		1400.33	-0.001118			811.776	-0.000147			290.866	0.000244			1242.04	0.000599			47.146	0.000591			770.456	-5e-05
1264.05	0.000135		1400.33	-0.001174			811.777	-0.000186			290.867	0.000308			1242.04	0.000522			47.147	0.000561			770.457	-2.6e-05
1264.05	0.00018		1400.33	-0.001302			811.778	-0.000267			290.868	0.000326			1242.04	0.000489			47.148	0.000521			770.458	-6e-06
1264.05	0.000193		1400.33	-0.001464			811.779	-0.00036			290.869	0.000228			1242.04	0.000506			47.149	0.000488			770.459	-3.7e-05
1264.05	0.000152		1400.33	-0.001536			811.78	-0.000368			290.87	0.00011			1242.04	0.000584			47.15	0.000454			770.46	-4.6e-05
1264.05	7.7e-05		1400.33	-0.001467			811.781	-0.000312			290.871	7e-06			1242.04	0.000615			47.151	0.00045			770.461	-4.3e-05
1264.05	3.5e-05		1400.33	-0.001308			811.782	-0.000322			290.872	-9e-05			1242.04	0.000543			47.152	0.000455			770.462	-7e-05
1264.05	-4e-06		1400.33	-0.001183			811.783	-0.000407			290.873	-0.000169			1242.04	0.00038			47.153	0.000444			770.463	-9.5e-05
1264.05	-6.9e-05		1400.33	-0.001146			811.784	-0.000503			290.874	-0.000228			1242.04	0.000312			47.154	0.000414			770.464	-8.6e-05
1264.06	-8.9e-05		1400.34	-0.00121			811.785	-0.000612			290.875	-0.000245			1242.05	0.000358			47.155	0.000361			770.465	-6.1e-05
1264.06	-5.9e-05		1400.34	-0.001296			811.786	-0.000709			290.876	-0.00016			1242.05	0.000398			47.156	0.000304			770.466	1e-06
1264.06	1.4e-05		1400.34	-0.001342			811.787	-0.000703			290.877	-5.3e-05			1242.05	0.000407			47.157	0.000243			770.467	3.9e-05
1264.06	0.000123		1400.34	-0.001304			811.788	-0.000599			290.878	0			1242.05	0.000386			47.158	0.000259			770.468	2.1e-05
1264.06	0.000206		1400.34	-0.001176			811.789	-0.000507			290.879	1.8e-05			1242.05	0.000315			47.159	0.000265			770.469	-2e-06
1264.06	0.000249		1400.34	-0.001075			811.79	-0.000438			290.88	-3.8e-05			1242.05	0.000189			47.16	0.000236			770.47	-2.5e-05
1264.06	0.000218		1400.34	-0.001034			811.791	-0.000351			290.881	-8.8e-05			1242.05	7.3e-05			47.161	0.000176			770.471	-0.000103
1264.06	0.000106		1400.34	-0.001027			811.792	-0.000361			290.882	-6.9e-05			1242.05	5.5e-05			47.162	9.3e-05			770.472	-0.000193
1264.06	4.6e-05		1400.34	-0.001013			811.793	-0.000471			290.883	-3.9e-05			1242.05	8.3e-05			47.163	-1.4e-05			770.473	-0.000234
1264.06	0.000106		1400.34	-0.000938			811.794	-0.000531			290.884	-1.1e-05			1242.05	0.000156			47.164	-9.1e-05			770.474	-0.000243
1264.07	0.000184		1400.35	-0.000831			811.795	-0.000494			290.885	7.5e-05			1242.06	0.000233			47.165	-7.4e-05			770.475	-0.000229
1264.07	0.000204		1400.35	-0.000716			811.796	-0.000457			290.886	0.000123			1242.06	0.000261			47.166	-1.3e-05			770.476	-0.000194
1264.07	0.000159		1400.35	-0.000678			811.797	-0.000424			290.887	9.6e-05			1242.06	0.000278			47.167	2.1e-05			770.477	-0.000161
1264.07	0.000119		1400.35	-0.000701			811.798	-0.000449			290.888	2.2e-05			1242.06	0.000284			47.168	-1.6e-05			770.478	-0.000211
1264.07	8.8e-05		1400.35	-0.000731			811.799	-0.000494			290.889	-0.000134			1242.06	0.000244			47.169	-5.9e-05			770.479	-0.00031
1264.07	7.4e-05		1400.35	-0.000727			811.8	-0.000498			290.89	-0.000299			1242.06	0.000232			47.17	-3.9e-05			770.48	-0.000338
1264.07	0.000104		1400.35	-0.000694			811.801	-0.000418			290.891	-0.000396			1242.06	0.00025			47.171	-1.6e-05			770.481	-0.000223
1264.07	0.000194		1400.35	-0.000606			811.802	-0.000256			290.892	-0.000434			1242.06	0.000224			47.172	3.1e-05			770.482	-9.4e-05
1264.07	0.000257		1400.35	-0.000498			811.803	-0.000101			290.893	-0.000417			1242.06	0.000221			47.173	0.000101			770.483	-8.6e-05
1264.07	0.00023		1400.35	-0.000383			811.804	3.4e-05			290.894	-0.000468			1242.06	0.000303			47.174	0.00016			770.484	-0.000199
1264.08	0.000166		1400.36	-0.000277			811.805	0.000118			290.895	-0.000635			1242.07	0.000434			47.175	0.00016			770.485	-0.000308
1264.08	0.000124		1400.36	-0.000187			811.806	0.000143			290.896	-0.000811			1242.07	0.000533			47.176	8.7e-05			770.486	-0.000299
1264.08	0.000173		1400.36	-6.6e-05			811.807	0.000195			290.897	-0.000934			1242.07	0.00053			47.177	-2.4e-05			770.487	-0.000239
1264.08	0.000223		1400.36	2.9e-05			811.808	0.000257			290.898	-0.000998			1242.07	0.000438			47.178	-0.000169			770.488	-0.000181
1264.08	0.000256		1400.36	6.4e-05			811.809	0.000253			290.899	-0.001032			1242.07	0.000345			47.179	-0.000226			770.489	-0.000148
1264.08	0.000263		1400.36	4.7e-05			811.81	0.000251			290.9	-0.001049			1242.07	0.000307			47.18	-0.000167			770.49	-0.000139
1264.08	0.000293		1400.36	1.3e-05			811.811	0.000314			290.901	-0.0011			1242.07	0.00028			47.181	-0.000107			770.491	-8.5e-05
1264.08	0.000328		1400.36	1.1e-05			811.812	0.000431			290.902	-0.001179			1242.07	0.000239			47.182	-8.4e-05			770.492	-6.3e-05
1264.08	0.000336		1400.36	0.000156			811.813	0.000538			290.903	-0.001269			1242.07	0.000245			47.183	-8.8e-05			770.493	-0.000143
1264.08	0.000349		1400.36	0.000345			811.814	0.000617			290.904	-0.001334			1242.07	0.000336			47.184	-6.9e-05			770.494	-0.000246
1264.09	0.000381		1400.37	0.000477			811.815	0.000666			290.905	-0.001413			1242.08	0.000428			47.185	-1.1e-05			770.495	-0.000316
1264.09	0.000453		1400.37	0.00053			811.816	0.000679			290.906	-0.001507			1242.08	0.000425			47.186	6.9e-05			770.496	-0.000398
1264.09	0.000538		1400.37	0.000513			811.817	0.000686			290.907	-0.001551			1242.08	0.000334			47.187	0.000167			770.497	-0.000473
1264.09	0.000534		1400.37	0.000509			811.818	0.000689			290.908	-0.001513			1242.08	0.000218			47.188	0.00021			770.498	-0.000519
1264.09	0.000448		1400.37	0.000521			811.819	0.000693			290.909	-0.001402			1242.08	0.000141			47.189	0.000181			770.499	-0.000519
1264.09	0.000368		1400.37	0.000543			811.82	0.000736			290.91	-0.001353			1242.08	8.3e-05			47.19	0.000124			770.5	-0.000421
1264.09	0.000346		1400.37	0.000528			811.821	0.000784			290.911	-0.001358			1242.08	-1.8e-05			47.191	8.1e-05			770.501	-0.000313
1264.09	0.000355		1400.37	0.000504			811.822	0.000816			290.912	-0.001348			1242.08	-0.000126			47.192	4.4e-05			770.502	-0.00028
1264.09	0.000326		1400.37	0.000559			811.823	0.000877			290.913	-0.001308			1242.08	-0.000218			47.193	6.1e-05			770.503	-0.000279
1264.09	0.000326		1400.37	0.000658			811.824	0.000903			290.914	-0.001278			1242.08	-0.000288			47.194	7.3e-05			770.504	-0.000275
1264.1	0.000419		1400.38	0.000754			811.825	0.000891			290.915	-0.001267			1242.09	-0.000385			47.195	7.9e-05			770.505	-0.000235
1264.1	0.000556		1400.38	0.000819			811.826	0.000846			290.916	-0.001328			1242.09	-0.000493			47.196	0.000139			770.506	-0.000173
1264.1	0.000605		1400.38	0.000819			811.827	0.000809			290.917	-0.001381			1242.09	-0.000594			47.197	0.000204			770.507	-0.000149
1264.1	0.000519		1400.38	0.000738			811.828	0.000799			290.918	-0.001325			1242.09	-0.000656			47.198	0.000199			770.508	-0.000164
1264.1	0.000379		1400.38	0.000638			811.829	0.000828			290.919	-0.001174			1242.09	-0.000739			47.199	0.000119			770.509	-0.00018
1264.1	0.000267		1400.38	0.000615			811.83	0.000964			290.92	-0.001029			1242.09	-0.000879			47.2	0.000103			770.51	-0.000179
1264.1	0.000181		1400.38	0.000664			811.831	0.001146			290.921	-0.000916			1242.09	-0.001009			47.201	0.000158			770.511	-0.000175
1264.1	0.000146		1400.38	0.000773			811.832	0.001229			290.922	-0.000859			1242.09	-0.001121			47.202	0.000217			770.512	-0.000133
1264.1	0.000143		1400.38	0.000838			811.833	0.001203			290.923	-0.000848			1242.09	-0.001166			47.203	0.000213			770.513	-0.000105
1264.1	0.000173		1400.38	0.000759			811.834	0.001164			290.924	-0.000849			1242.09	-0.001158			47.204	0.000125			770.514	-7.3e-05
1264.11	0.000169		1400.38	0.000616			811.835	0.001087			290.925	-0.000781			1242.1	-0.001131			47.205	9.9e-05			770.515	-7.4e-05
1264.11	0.000148		1400.39	0.000489			811.836	0.001003			290.926	-0.000631			1242.1	-0.001105			47.206	0.000119			770.516	-0.000109
1264.11	0.000138		1400.39	0.000434			811.837	0.000978			290.927	-0.000489			1242.1	-0.001066			47.207	0.000156			770.517	-0.000183
1264.11	0.000119		1400.39	0.000449			811.838	0.000992			290.928	-0.000396			1242.1	-0.001024			47.208	0.000174			770.518	-0.000269
1264.11	0.00013		1400.39	0.000509			811.839	0.000998			290.929	-0.000376			1242.1	-0.001027			47.209	0.000237			770.519	-0.000284
1264.11	0.000202		1400.39	0.000535			811.84	0.001023			290.93	-0.000324			1242.1	-0.001068			47.21	0.000326			770.52	-0.000332
1264.11	0.000236		1400.39	0.000478			811.841	0.001096			290.931	-0.000166			1242.1	-0.001138			47.211	0.000266			770.521	-0.000355
1264.11	0.000211		1400.39	0.000397			811.842	0.001167			290.932	-4.6e-05			1242.1	-0.001213			47.212	0.000123			770.522	-0.000388
1264.11	0.000128		1400.39	0.000362			811.843	0.001184			290.933	-3.4e-05			1242.1	-0.001274			47.213	8.5e-05			770.523	-0.000381
1264.11	8.3e-05		1400.39	0.000364			811.844	0.001142			290.934	-1.1e-05			1242.1	-0.0013			47.214	0.000126			770.524	-0.000313
1264.12	0.000133		1400.39	0.000422			811.845	0.001021			290.935	8.2e-05			1242.11	-0.001276			47.215	0.000141			770.525	-0.00027
1264.12	0.000209		1400.4	0.000363			811.846	0.000919			290.936	0.000153			1242.11	-0.00121			47.216	0.000144			770.526	-0.000283
1264.12	0.000198		1400.4	0.000225			811.847	0.000899			290.937	0.000164			1242.11	-0.00107			47.217	0.000166			770.527	-0.000244
1264.12	0.000151		1400.4	0.000126			811.848	0.000965			290.938	0.000154			1242.11	-0.000916			47.218	0.000191			770.528	-0.000156
1264.12	0.000114		1400.4	5.8e-05			811.849	0.001003			290.939	0.000189			1242.11	-0.000863			47.219	0.000193			770.529	-8.5e-05
1264.12	8.1e-05		1400.4	-1e-05			811.85	0.000952			290.94	0.000242			1242.11	-0.000918			47.22	0.00023			770.53	-6.7e-05
1264.12	5.3e-05		1400.4	1.1e-05			811.851	0.000843			290.941	0.00024			1242.11	-0.000973			47.221	0.000367			770.531	-7.6e-05
1264.12	2.7e-05		1400.4	0.000101			811.852	0.000758			290.942	0.000251			1242.11	-0.000919			47.222	0.000523			770.532	-0.000111
1264.12	-3.6e-05		1400.4	0.000218			811.853	0.000811			290.943	0.000313			1242.11	-0.000749			47.223	0.000567			770.533	-0.000194
1264.12	-5.3e-05		1400.4	0.000333			811.854	0.000891			290.944	0.000359			1242.11	-0.000559			47.224	0.00054			770.534	-0.000262
1264.12	-7.7e-05		1400.4	0.000402			811.855	0.000917			290.945	0.000379			1242.12	-0.000444			47.225	0.000471			770.535	-0.000272
1264.13	-0.000108		1400.41	0.000396			811.856	0.000925			290.946	0.000339			1242.12	-0.0004			47.226	0.000372			770.536	-0.000245
1264.13	-9.9e-05		1400.41	0.000367			811.857	0.000947			290.947	0.000276			1242.12	-0.000374			47.227	0.000264			770.537	-0.000226
1264.13	-2.8e-05		1400.41	0.000314			811.858	0.000974			290.948	0.000235			1242.12	-0.000309			47.228	0.000163			770.538	-0.000238
1264.13	5.3e-05		1400.41	0.000209			811.859	0.001006			290.949	0.000194			1242.12	-0.000209			47.229	0.000102			770.539	-0.000278
1264.13	8.6e-05		1400.41	8e-05			811.86	0.001027			290.95	0.000122			1242.12	-0.000123			47.23	0.000101			770.54	-0.000263
1264.13	6e-05		1400.41	1.4e-05			811.861	0.000985			290.951	6e-05			1242.12	-5e-05			47.231	8.1e-05			770.541	-0.000237
1264.13	3.2e-05		1400.41	3.3e-05			811.862	0.000916			290.952	9.1e-05			1242.12	-4e-06			47.232	5.5e-05			770.542	-0.000291
1264.13	7.7e-05		1400.41	3.2e-05			811.863	0.000873			290.953	0.000161			1242.12	3.9e-05			47.233	2.7e-05			770.543	-0.000321
1264.13	0.000109		1400.41	2.9e-05			811.864	0.000906			290.954	0.000152			1242.12	0.000108			47.234	-7e-06			770.544	-0.00031
1264.13	0.000125		1400.41	4.7e-05			811.865	0.00099			290.955	0.000112			1242.12	0.000272			47.235	-7e-05			770.545	-0.000351
1264.14	0.000106		1400.42	5.8e-05			811.866	0.001075			290.956	0.000129			1242.13	0.000453			47.236	-0.00017			770.546	-0.000426
1264.14	6.3e-05		1400.42	2.9e-05			811.867	0.001075			290.957	0.000176			1242.13	0.000545			47.237	-0.000303			770.547	-0.000453
1264.14	5e-05		1400.42	-4.4e-05			811.868	0.001039			290.958	0.000183			1242.13	0.000488			47.238	-0.000439			770.548	-0.000449
1264.14	7.1e-05		1400.42	-0.0001			811.869	0.000981			290.959	0.000168			1242.13	0.000434			47.239	-0.000587			770.549	-0.000447
1264.14	6.6e-05		1400.42	-7.2e-05			811.87	0.000967			290.96	0.000161			1242.13	0.000501			47.24	-0.000689			770.55	-0.000456
1264.14	6.9e-05		1400.42	1.1e-05			811.871	0.000975			290.961	0.00019			1242.13	0.000654			47.241	-0.000756			770.551	-0.000401
1264.14	0.000111		1400.42	0.000129			811.872	0.000967			290.962	0.000186			1242.13	0.000806			47.242	-0.000892			770.552	-0.000341
1264.14	0.000126		1400.42	0.000213			811.873	0.000999			290.963	0.000127			1242.13	0.000874			47.243	-0.001048			770.553	-0.000243
1264.14	0.000126		1400.42	0.000189			811.874	0.001024			290.964	9.1e-05			1242.13	0.000827			47.244	-0.001166			770.554	-0.000129
1264.14	0.000161		1400.42	0.000109			811.875	0.000993			290.965	6.1e-05			1242.13	0.000784			47.245	-0.001301			770.555	-7.7e-05
1264.15	0.000145		1400.43	2.3e-05			811.876	0.000944			290.966	3.7e-05			1242.14	0.000714			47.246	-0.00147			770.556	-0.000151
1264.15	8.1e-05		1400.43	-2.1e-05			811.877	0.000926			290.967	6.6e-05			1242.14	0.000685			47.247	-0.001592			770.557	-0.000276
1264.15	3.3e-05		1400.43	6.5e-05			811.878	0.000924			290.968	7.4e-05			1242.14	0.000711			47.248	-0.00164			770.558	-0.000415
1264.15	1.9e-05		1400.43	0.000181			811.879	0.000936			290.969	6.9e-05			1242.14	0.000739			47.249	-0.001684			770.559	-0.000528
1264.15	1.6e-05		1400.43	0.000224			811.88	0.000889			290.97	6.2e-05			1242.14	0.000853			47.25	-0.001673			770.56	-0.000549
1264.15	3.3e-05		1400.43	0.000249			811.881	0.000876			290.971	6.6e-05			1242.14	0.000976			47.251	-0.001659			770.561	-0.00047
1264.15	-9e-06		1400.43	0.000256			811.882	0.000892			290.972	0.000123			1242.14	0.000976			47.252	-0.001728			770.562	-0.000341
1264.15	-5.4e-05		1400.43	0.000221			811.883	0.000916			290.973	0.000132			1242.14	0.00093			47.253	-0.001846			770.563	-0.000283
1264.15	-7.9e-05		1400.43	0.00021			811.884	0.00091			290.974	0.000114			1242.14	0.000855			47.254	-0.001858			770.564	-0.000267
1264.15	-0.00013		1400.43	0.000216			811.885	0.000884			290.975	0.000134			1242.14	0.000786			47.255	-0.001729			770.565	-0.000256
1264.16	-0.000187		1400.44	0.000216			811.886	0.000867			290.976	0.000126			1242.15	0.000728			47.256	-0.001616			770.566	-0.000309
1264.16	-0.000198		1400.44	0.000243			811.887	0.000851			290.977	0.000116			1242.15	0.000625			47.257	-0.001578			770.567	-0.000346
1264.16	-0.00015		1400.44	0.000289			811.888	0.000872			290.978	9.9e-05			1242.15	0.000548			47.258	-0.001569			770.568	-0.000394
1264.16	-0.000137		1400.44	0.000303			811.889	0.000861			290.979	7.6e-05			1242.15	0.000493			47.259	-0.00156			770.569	-0.000458
1264.16	-0.000109		1400.44	0.000318			811.89	0.000789			290.98	2.1e-05			1242.15	0.000401			47.26	-0.001522			770.57	-0.000442
1264.16	2.1e-05		1400.44	0.00027			811.891	0.000646			290.981	2e-06			1242.15	0.000286			47.261	-0.001412			770.571	-0.000394
1264.16	0.000204		1400.44	0.000148			811.892	0.000581			290.982	5e-06			1242.15	0.000218			47.262	-0.001239			770.572	-0.000364
1264.16	0.000304		1400.44	4.4e-05			811.893	0.000582			290.983	-1.6e-05			1242.15	0.000173			47.263	-0.001154			770.573	-0.000394
1264.16	0.000306		1400.44	6.3e-05			811.894	0.000652			290.984	-5.6e-05			1242.15	0.000233			47.264	-0.001188			770.574	-0.000441
1264.16	0.000262		1400.44	0.000104			811.895	0.000719			290.985	-4.8e-05			1242.15	0.000399			47.265	-0.001216			770.575	-0.000514
1264.17	0.000177		1400.45	9.4e-05			811.896	0.000754			290.986	3.5e-05			1242.16	0.000428			47.266	-0.001146			770.576	-0.000525
1264.17	0.000123		1400.45	0.000111			811.897	0.000801			290.987	6.1e-05			1242.16	0.000254			47.267	-0.001013			770.577	-0.000509
1264.17	6.9e-05		1400.45	0.000194			811.898	0.000834			290.988	1.1e-05			1242.16	8.9e-05			47.268	-0.000894			770.578	-0.000499
1264.17	3.6e-05		1400.45	0.000226			811.899	0.000863			290.989	-2.2e-05			1242.16	2.6e-05			47.269	-0.000773			770.579	-0.000528
1264.17	5.6e-05		1400.45	0.000194			811.9	0.000846			290.99	-4.3e-05			1242.16	3.6e-05			47.27	-0.000626			770.58	-0.000539
1264.17	0.000103		1400.45	0.000152			811.901	0.00075			290.991	-5.6e-05			1242.16	8.9e-05			47.271	-0.000481			770.581	-0.000524
1264.17	0.000177		1400.45	0.000123			811.902	0.000715			290.992	-1.9e-05			1242.16	0.000163			47.272	-0.000349			770.582	-0.000483
1264.17	0.000263		1400.45	0.000109			811.903	0.000814			290.993	7e-05			1242.16	0.000273			47.273	-0.000176			770.583	-0.000461
1264.17	0.000287		1400.45	0.000145			811.904	0.000927			290.994	0.000169			1242.16	0.000391			47.274	9.5e-05			770.584	-0.000448
1264.17	0.00026		1400.45	0.000261			811.905	0.001013			290.995	0.000213			1242.16	0.000405			47.275	0.00033			770.585	-0.000461
1264.18	0.0002		1400.46	0.000383			811.906	0.001041			290.996	0.000219			1242.17	0.000383			47.276	0.000458			770.586	-0.00051
1264.18	0.000123		1400.46	0.000461			811.907	0.000979			290.997	0.000244			1242.17	0.000396			47.277	0.000464			770.587	-0.000562
1264.18	9.4e-05		1400.46	0.000443			811.908	0.000942			290.998	0.000217			1242.17	0.000398			47.278	0.00045			770.588	-0.000598
1264.18	0.000144		1400.46	0.000351			811.909	0.000993			290.999	0.000124			1242.17	0.000385			47.279	0.000534			770.589	-0.000591
1264.18	0.000201		1400.46	0.000215			811.91	0.001052			291	9.9e-05			1242.17	0.000405			47.28	0.00069			770.59	-0.000601
1264.18	0.000222		1400.46	0.000118			811.911	0.001023			291.001	0.00017			1242.17	0.000497			47.281	0.000826			770.591	-0.000661
1264.18	0.000224		1400.46	0.000103			811.912	0.000921			291.002	0.000232			1242.17	0.000594			47.282	0.000921			770.592	-0.000706
1264.18	0.000161		1400.46	7.4e-05			811.913	0.000835			291.003	0.000171			1242.17	0.000634			47.283	0.001038			770.593	-0.000718
1264.18	5.6e-05		1400.46	4.6e-05			811.914	0.000823			291.004	1.6e-05			1242.17	0.000609			47.284	0.001141			770.594	-0.000692
1264.18	-4.1e-05		1400.46	7.8e-05			811.915	0.000911			291.005	-0.000113			1242.17	0.000476			47.285	0.001179			770.595	-0.000667
1264.19	-5e-05		1400.47	0.000123			811.916	0.000968			291.006	-0.000139			1242.18	0.000304			47.286	0.001216			770.596	-0.000709
1264.19	3.9e-05		1400.47	6.1e-05			811.917	0.000984			291.007	-0.000122			1242.18	0.000264			47.287	0.001255			770.597	-0.000834
1264.19	0.000131		1400.47	-4.1e-05			811.918	0.000922			291.008	-9e-05			1242.18	0.000313			47.288	0.001278			770.598	-0.000948
1264.19	0.000174		1400.47	-6.6e-05			811.919	0.000747			291.009	-4.9e-05			1242.18	0.000398			47.289	0.001313			770.599	-0.000975
1264.19	0.00021		1400.47	-1.1e-05			811.92	0.000604			291.01	2.1e-05			1242.18	0.000454			47.29	0.001351			770.6	-0.000953
1264.19	0.000239		1400.47	5.1e-05			811.921	0.000663			291.011	0.000163			1242.18	0.000509			47.291	0.001334			770.601	-0.000956
1264.19	0.0002		1400.47	0.000104			811.922	0.000863			291.012	0.000275			1242.18	0.000566			47.292	0.001288			770.602	-0.001027
1264.19	0.000106		1400.47	0.000149			811.923	0.001109			291.013	0.000271			1242.18	0.000584			47.293	0.001323			770.603	-0.001114
1264.19	5.4e-05		1400.47	0.000131			811.924	0.001233			291.014	0.0002			1242.18	0.000608			47.294	0.001365			770.604	-0.001234
1264.19	3.8e-05		1400.47	7.4e-05			811.925	0.001172			291.015	0.000121			1242.18	0.000608			47.295	0.001306			770.605	-0.001309
1264.2	4e-06		1400.48	3.4e-05			811.926	0.001071			291.016	9.1e-05			1242.19	0.000573			47.296	0.00119			770.606	-0.001329
1264.2	1.6e-05		1400.48	4.5e-05			811.927	0.000986			291.017	0.000107			1242.19	0.000558			47.297	0.001101			770.607	-0.00137
1264.2	5.8e-05		1400.48	0.000101			811.928	0.000912			291.018	0.000156			1242.19	0.000576			47.298	0.001008			770.608	-0.001451
1264.2	7.6e-05		1400.48	0.000181			811.929	0.000858			291.019	0.000226			1242.19	0.000511			47.299	0.000941			770.609	-0.001466
1264.2	5.6e-05		1400.48	0.000255			811.93	0.000783			291.02	0.000229			1242.19	0.000412			47.3	0.00092			770.61	-0.001366
1264.2	2.2e-05		1400.48	0.000304			811.931	0.000684			291.021	0.000201			1242.19	0.000316			47.301	0.000888			770.611	-0.001234
1264.2	1e-05		1400.48	0.000288			811.932	0.000604			291.022	0.000121			1242.19	0.000238			47.302	0.000812			770.612	-0.001149
1264.2	5.9e-05		1400.48	0.000197			811.933	0.000652			291.023	7.6e-05			1242.19	0.000164			47.303	0.000796			770.613	-0.001169
1264.2	0.000101		1400.48	0.00013			811.934	0.000748			291.024	0.000135			1242.19	0.000128			47.304	0.000815			770.614	-0.001271
1264.2	8.9e-05		1400.48	0.000152			811.935	0.000794			291.025	0.000213			1242.19	0.000166			47.305	0.000767			770.615	-0.001326
1264.21	-2.4e-05		1400.49	0.000201			811.936	0.00083			291.026	0.000254			1242.2	0.000217			47.306	0.000613			770.616	-0.00132
1264.21	-0.00016		1400.49	0.000234			811.937	0.000888			291.027	0.000268			1242.2	0.000244			47.307	0.000471			770.617	-0.001295
1264.21	-0.000188		1400.49	0.000328			811.938	0.000911			291.028	0.000258			1242.2	0.000221			47.308	0.000379			770.618	-0.001328
1264.21	-0.000116		1400.49	0.000446			811.939	0.0009			291.029	0.000219			1242.2	0.000259			47.309	0.000346			770.619	-0.001356
1264.21	-9.6e-05		1400.49	0.00045			811.94	0.000916			291.03	0.000208			1242.2	0.000403			47.31	0.000349			770.62	-0.001353
1264.21	-0.000136		1400.49	0.000421			811.941	0.000933			291.031	0.000243			1242.2	0.000505			47.311	0.000393			770.621	-0.001334
1264.21	-0.000166		1400.49	0.000423			811.942	0.000945			291.032	0.000331			1242.2	0.000492			47.312	0.000457			770.622	-0.001316
1264.21	-0.000144		1400.49	0.000391			811.943	0.000959			291.033	0.000456			1242.2	0.000417			47.313	0.000459			770.623	-0.001316
1264.21	-0.000116		1400.49	0.000372			811.944	0.001003			291.034	0.000554			1242.2	0.000348			47.314	0.000394			770.624	-0.001349
1264.21	-0.000136		1400.49	0.000359			811.945	0.001082			291.035	0.000488			1242.2	0.000348			47.315	0.000402			770.625	-0.001318
1264.22	-0.000223		1400.5	0.000328			811.946	0.001128			291.036	0.000277			1242.21	0.000358			47.316	0.000459			770.626	-0.001158
1264.22	-0.000306		1400.5	0.000238			811.947	0.001106			291.037	4.8e-05			1242.21	0.000369			47.317	0.000494			770.627	-0.001008
1264.22	-0.000306		1400.5	0.000139			811.948	0.001053			291.038	-8.4e-05			1242.21	0.000358			47.318	0.000439			770.628	-0.000944
1264.22	-0.000276		1400.5	0.000143			811.949	0.000931			291.039	-6.9e-05			1242.21	0.00037			47.319	0.000311			770.629	-0.000944
1264.22	-0.000264		1400.5	0.000202			811.95	0.000866			291.04	-1e-06			1242.21	0.000407			47.32	0.000214			770.63	-0.000975
1264.22	-0.000221		1400.5	0.000243			811.951	0.000841			291.041	8.3e-05			1242.21	0.000396			47.321	0.000166			770.631	-0.000979
1264.22	-0.000155		1400.5	0.000226			811.952	0.000863			291.042	0.000113			1242.21	0.000347			47.322	0.000156			770.632	-0.00095
1264.22	-0.000141		1400.5	0.000241			811.953	0.000903			291.043	7.8e-05			1242.21	0.000316			47.323	0.000129			770.633	-0.000834
1264.22	-0.000159		1400.5	0.000316			811.954	0.000959			291.044	6.4e-05			1242.21	0.000376			47.324	0.000133			770.634	-0.000682
1264.22	-0.000166		1400.51	0.000389			811.955	0.000984			291.045	0.000119			1242.21	0.000503			47.325	0.000159			770.635	-0.000621
1264.23	-0.000196		1400.51	0.000409			811.956	0.001			291.046	0.000207			1242.22	0.000597			47.326	0.000187			770.636	-0.000593
1264.23	-0.00021		1400.51	0.000364			811.957	0.001048			291.047	0.000223			1242.22	0.000599			47.327	0.000192			770.637	-0.000591
1264.23	-0.000175		1400.51	0.000231			811.958	0.001005			291.048	0.000149			1242.22	0.000579			47.328	0.000253			770.638	-0.000613
1264.23	-0.000167		1400.51	0.000137			811.959	0.000883			291.049	2.4e-05			1242.22	0.000502			47.329	0.000349			770.639	-0.000595
1264.23	-0.000215		1400.51	0.000126			811.96	0.00077			291.05	-8.6e-05			1242.22	0.00037			47.33	0.000375			770.64	-0.000548
1264.23	-0.000261		1400.51	0.000179			811.961	0.000724			291.051	-0.000143			1242.22	0.000261			47.331	0.000348			770.641	-0.000536
1264.23	-0.000303		1400.51	0.000253			811.962	0.000765			291.052	-0.000118			1242.22	0.000236			47.332	0.000322			770.642	-0.000494
1264.23	-0.000319		1400.51	0.000244			811.963	0.00087			291.053	2.3e-05			1242.22	0.000227			47.333	0.000343			770.643	-0.000426
1264.23	-0.000369		1400.51	0.000162			811.964	0.000961			291.054	0.000178			1242.22	0.000208			47.334	0.000409			770.644	-0.000391
1264.23	-0.000439		1400.52	7.1e-05			811.965	0.000913			291.055	0.000179			1242.22	0.000169			47.335	0.00043			770.645	-0.000341
1264.24	-0.000461		1400.52	-1.6e-05			811.966	0.000795			291.056	9.3e-05			1242.23	0.000182			47.336	0.000325			770.646	-0.000278
1264.24	-0.000447		1400.52	-6.3e-05			811.967	0.000768			291.057	4.4e-05			1242.23	0.000209			47.337	0.000156			770.647	-0.000289
1264.24	-0.000496		1400.52	-6.8e-05			811.968	0.000801			291.058	1.1e-05			1242.23	0.000159			47.338	5.5e-05			770.648	-0.00036
1264.24	-0.000604		1400.52	-2e-05			811.969	0.000879			291.059	-1.4e-05			1242.23	9.3e-05			47.339	4.5e-05			770.649	-0.000369
1264.24	-0.000747		1400.52	3.8e-05			811.97	0.000963			291.06	-1.4e-05			1242.23	2.4e-05			47.34	9.3e-05			770.65	-0.00033
1264.24	-0.000874		1400.52	1.4e-05			811.971	0.000979			291.061	1e-05			1242.23	-4.1e-05			47.341	0.000174			770.651	-0.000308
1264.24	-0.000944		1400.52	-2e-05			811.972	0.000979			291.062	-1.9e-05			1242.23	-5e-05			47.342	0.000234			770.652	-0.000299
1264.24	-0.00097		1400.52	1.7e-05			811.973	0.00099			291.063	-6.3e-05			1242.23	-1.4e-05			47.343	0.000277			770.653	-0.000246
1264.24	-0.001018		1400.52	0.000104			811.974	0.000977			291.064	-9.2e-05			1242.23	-1e-05			47.344	0.000376			770.654	-0.000181
1264.24	-0.001002		1400.53	0.00013			811.975	0.000964			291.065	-7.4e-05			1242.23	-8e-05			47.345	0.000447			770.655	-0.000179
1264.25	-0.000932		1400.53	8.6e-05			811.976	0.000947			291.066	-4.4e-05			1242.24	-0.000207			47.346	0.000459			770.656	-0.000241
1264.25	-0.000904		1400.53	4.6e-05			811.977	0.000958			291.067	-2.1e-05			1242.24	-0.000378			47.347	0.00042			770.657	-0.000273
1264.25	-0.000932		1400.53	3.5e-05			811.978	0.001016			291.068	5.2e-05			1242.24	-0.000509			47.348	0.000322			770.658	-0.000254
1264.25	-0.001021		1400.53	8e-06			811.979	0.001063			291.069	0.000178			1242.24	-0.000586			47.349	0.000219			770.659	-0.000194
1264.25	-0.001124		1400.53	-1.9e-05			811.98	0.001061			291.07	0.000301			1242.24	-0.000626			47.35	0.000131			770.66	-0.000178
1264.25	-0.001192		1400.53	-2e-05			811.981	0.001066			291.071	0.000366			1242.24	-0.000649			47.351	0.000106			770.661	-0.000113
1264.25	-0.001211		1400.53	-3.1e-05			811.982	0.001058			291.072	0.000344			1242.24	-0.00074			47.352	0.000133			770.662	-2.3e-05
1264.25	-0.001195		1400.53	-0.000106			811.983	0.001029			291.073	0.000282			1242.24	-0.000876			47.353	0.000169			770.663	2.3e-05
1264.25	-0.001167		1400.53	-9.5e-05			811.984	0.001041			291.074	0.000208			1242.24	-0.000891			47.354	0.000256			770.664	6.8e-05
1264.26	-0.001127		1400.54	-2.1e-05			811.985	0.001058			291.075	0.000167			1242.24	-0.000868			47.355	0.000353			770.665	0.000184
1264.26	-0.001179		1400.54	0.00011			811.986	0.001032			291.076	0.000219			1242.25	-0.000854			47.356	0.000403			770.666	0.000318
1264.26	-0.001258		1400.54	0.000196			811.987	0.000983			291.077	0.000256			1242.25	-0.000824			47.357	0.00041			770.667	0.00044
1264.26	-0.00129		1400.54	0.000238			811.988	0.000961			291.078	0.000198			1242.25	-0.000758			47.358	0.000371			770.668	0.000473
1264.26	-0.001298		1400.54	0.000304			811.989	0.000934			291.079	0.000112			1242.25	-0.000665			47.359	0.000329			770.669	0.000461
1264.26	-0.001293		1400.54	0.000318			811.99	0.000897			291.08	6.3e-05			1242.25	-0.000624			47.36	0.000241			770.67	0.000415
1264.26	-0.001296		1400.54	0.000281			811.991	0.000863			291.081	7.2e-05			1242.25	-0.000683			47.361	0.000113			770.671	0.000326
1264.26	-0.001326		1400.54	0.000231			811.992	0.000808			291.082	7.6e-05			1242.25	-0.000757			47.362	5.2e-05			770.672	0.000256
1264.26	-0.001326		1400.54	0.000162			811.993	0.000753			291.083	0.000129			1242.25	-0.000864			47.363	0.00013			770.673	0.000189
1264.26	-0.001262		1400.54	0.000183			811.994	0.000716			291.084	0.000261			1242.25	-0.000953			47.364	0.000264			770.674	0.000143
1264.27	-0.001199		1400.55	0.000273			811.995	0.000694			291.085	0.000379			1242.26	-0.000993			47.365	0.000378			770.675	0.000184
1264.27	-0.001195		1400.55	0.000356			811.996	0.000721			291.086	0.000399			1242.26	-0.001015			47.366	0.000368			770.676	0.000318
1264.27	-0.001264		1400.55	0.000426			811.997	0.000835			291.087	0.000363			1242.26	-0.001013			47.367	0.000268			770.677	0.000439
1264.27	-0.001289		1400.55	0.000459			811.998	0.000919			291.088	0.000373			1242.26	-0.001036			47.368	0.000227			770.678	0.000494
1264.27	-0.001303		1400.55	0.000433			811.999	0.000966			291.089	0.000432			1242.26	-0.001104			47.369	0.000286			770.679	0.000505
1264.27	-0.001318		1400.55	0.000379			812	0.001032			291.09	0.000448			1242.26	-0.001183			47.37	0.000316			770.68	0.000465
1264.27	-0.001354		1400.55	0.000307			812.001	0.001057			291.091	0.000408			1242.26	-0.001222			47.371	0.000279			770.681	0.000361
1264.27	-0.001384		1400.55	0.00022			812.002	0.001064			291.092	0.00033			1242.26	-0.001203			47.372	0.000168			770.682	0.000267
1264.27	-0.001448		1400.55	0.000209			812.003	0.001027			291.093	0.000249			1242.26	-0.001179			47.373	0.000163			770.683	0.000259
1264.27	-0.00152		1400.55	0.000267			812.004	0.000948			291.094	0.000169			1242.26	-0.001178			47.374	0.000267			770.684	0.000335
1264.28	-0.001584		1400.56	0.000334			812.005	0.000909			291.095	0.000153			1242.27	-0.001134			47.375	0.000346			770.685	0.000442
1264.28	-0.001648		1400.56	0.000358			812.006	0.000912			291.096	0.000164			1242.27	-0.001032			47.376	0.000426			770.686	0.000504
1264.28	-0.00169		1400.56	0.000296			812.007	0.000931			291.097	0.000169			1242.27	-0.000925			47.377	0.000486			770.687	0.00053
1264.28	-0.001633		1400.56	0.000229			812.008	0.000943			291.098	0.000136			1242.27	-0.000834			47.378	0.000423			770.688	0.000528
1264.28	-0.001479		1400.56	0.000227			812.009	0.000908			291.099	0.000128			1242.27	-0.000763			47.379	0.000271			770.689	0.000535
1264.28	-0.001331		1400.56	0.000219			812.01	0.000904			291.1	0.000154			1242.27	-0.00074			47.38	0.000186			770.69	0.000526
1264.28	-0.001278		1400.56	0.000162			812.011	0.000929			291.101	0.000169			1242.27	-0.000735			47.381	0.000136			770.691	0.000523
1264.28	-0.001318		1400.56	6.3e-05			812.012	0.000991			291.102	0.000175			1242.27	-0.000723			47.382	0.000111			770.692	0.000563
1264.28	-0.001391		1400.56	-8e-06			812.013	0.001025			291.103	0.000153			1242.27	-0.000663			47.383	0.000137			770.693	0.000593
1264.28	-0.001438		1400.56	5e-06			812.014	0.000975			291.104	0.0001			1242.27	-0.000605			47.384	0.000157			770.694	0.000648
1264.29	-0.001458		1400.57	6.7e-05			812.015	0.000919			291.105	5.3e-05			1242.28	-0.000554			47.385	0.000149			770.695	0.000699
1264.29	-0.001449		1400.57	0.000191			812.016	0.000944			291.106	3.1e-05			1242.28	-0.000495			47.386	0.000114			770.696	0.000702
1264.29	-0.001398		1400.57	0.000304			812.017	0.000982			291.107	8.2e-05			1242.28	-0.000416			47.387	6.9e-05			770.697	0.000653
1264.29	-0.001358		1400.57	0.000357			812.018	0.001032			291.108	0.000158			1242.28	-0.000331			47.388	2.7e-05			770.698	0.00058
1264.29	-0.001298		1400.57	0.000349			812.019	0.001136			291.109	0.000203			1242.28	-0.000298			47.389	4e-06			770.699	0.000492
1264.29	-0.001232		1400.57	0.000298			812.02	0.001232			291.11	0.000195			1242.28	-0.000204			47.39	-2.3e-05			770.7	0.000386
1264.29	-0.001177		1400.57	0.000286			812.021	0.001197			291.111	0.0002			1242.28	-0.000102			47.391	-0.000106			770.701	0.000349
1264.29	-0.001068		1400.57	0.000364			812.022	0.001079			291.112	0.000194			1242.28	-1.1e-05			47.392	-0.000164			770.702	0.00042
1264.29	-0.000998		1400.57	0.000404			812.023	0.000951			291.113	0.00023			1242.28	3.6e-05			47.393	-0.000234			770.703	0.000507
1264.29	-0.001014		1400.57	0.000358			812.024	0.000844			291.114	0.000284			1242.28	-2.3e-05			47.394	-0.000391			770.704	0.000507
1264.3	-0.00101		1400.58	0.000247			812.025	0.000816			291.115	0.000307			1242.29	-0.00012			47.395	-0.000583			770.705	0.000456
1264.3	-0.001017		1400.58	0.000142			812.026	0.00086			291.116	0.000343			1242.29	-6.8e-05			47.396	-0.000788			770.706	0.000391
1264.3	-0.000996		1400.58	0.000101			812.027	0.000846			291.117	0.000425			1242.29	5e-05			47.397	-0.000938			770.707	0.000373
1264.3	-0.000939		1400.58	0.000143			812.028	0.000813			291.118	0.000524			1242.29	7.9e-05			47.398	-0.001057			770.708	0.000379
1264.3	-0.000882		1400.58	0.000224			812.029	0.000824			291.119	0.000581			1242.29	6.6e-05			47.399	-0.001188			770.709	0.000361
1264.3	-0.000788		1400.58	0.000294			812.03	0.000908			291.12	0.000547			1242.29	0.000111			47.4	-0.001369			770.71	0.000299
1264.3	-0.000679		1400.58	0.000346			812.031	0.00099			291.121	0.000509			1242.29	0.000183			47.401	-0.001585			770.711	0.00026
1264.3	-0.000574		1400.58	0.000353			812.032	0.001021			291.122	0.000508			1242.29	0.000236			47.402	-0.001748			770.712	0.000211
1264.3	-0.000436		1400.58	0.000304			812.033	0.001011			291.123	0.000479			1242.29	0.000274			47.403	-0.001785			770.713	5.9e-05
1264.3	-0.00029		1400.58	0.000271			812.034	0.001051			291.124	0.000441			1242.29	0.000273			47.404	-0.001815			770.714	-6.1e-05
1264.31	-0.000219		1400.59	0.000276			812.035	0.001114			291.125	0.000443			1242.3	0.000279			47.405	-0.001853			770.715	-3.9e-05
1264.31	-0.000219		1400.59	0.000307			812.036	0.001111			291.126	0.000481			1242.3	0.000303			47.406	-0.001861			770.716	4.4e-05
1264.31	-0.000196		1400.59	0.000361			812.037	0.001121			291.127	0.000489			1242.3	0.000282			47.407	-0.001868			770.717	8.8e-05
1264.31	-9.7e-05		1400.59	0.000403			812.038	0.001113			291.128	0.000473			1242.3	0.00026			47.408	-0.001859			770.718	7.4e-05
1264.31	3.8e-05		1400.59	0.000403			812.039	0.001036			291.129	0.000481			1242.3	0.000303			47.409	-0.001844			770.719	3.8e-05
1264.31	0.000147		1400.59	0.000314			812.04	0.00095			291.13	0.000526			1242.3	0.000431			47.41	-0.001794			770.72	-5.8e-05
1264.31	0.000234		1400.59	0.00017			812.041	0.000867			291.131	0.00059			1242.3	0.000531			47.411	-0.001706			770.721	-0.000121
1264.31	0.000348		1400.59	8.9e-05			812.042	0.000839			291.132	0.000653			1242.3	0.000565			47.412	-0.00161			770.722	-0.000138
1264.31	0.000476		1400.59	7.4e-05			812.043	0.000824			291.133	0.000666			1242.3	0.000575			47.413	-0.001538			770.723	-0.000149
1264.31	0.000563		1400.59	5.9e-05			812.044	0.000798			291.134	0.000605			1242.3	0.000599			47.414	-0.001496			770.724	-0.000153
1264.32	0.000596		1400.6	6.8e-05			812.045	0.000788			291.135	0.000517			1242.31	0.000638			47.415	-0.001461			770.725	-0.000139
1264.32	0.000638		1400.6	0.000131			812.046	0.000778			291.136	0.000461			1242.31	0.000651			47.416	-0.001428			770.726	-9.8e-05
1264.32	0.000644		1400.6	0.000214			812.047	0.000806			291.137	0.000369			1242.31	0.000623			47.417	-0.001381			770.727	-7.6e-05
1264.32	0.000613		1400.6	0.000286			812.048	0.000846			291.138	0.000261			1242.31	0.000584			47.418	-0.00132			770.728	-7.6e-05
1264.32	0.000623		1400.6	0.000308			812.049	0.000839			291.139	0.000206			1242.31	0.000609			47.419	-0.001218			770.729	-8.8e-05
1264.32	0.000679		1400.6	0.000292			812.05	0.000783			291.14	0.0002			1242.31	0.000588			47.42	-0.001058			770.73	-7.6e-05
1264.32	0.000691		1400.6	0.000229			812.051	0.000753			291.141	0.000223			1242.31	0.000519			47.421	-0.000886			770.731	-7.7e-05
1264.32	0.000668		1400.6	0.000159			812.052	0.000718			291.142	0.000264			1242.31	0.000464			47.422	-0.000775			770.732	-0.000109
1264.32	0.000679		1400.6	0.000189			812.053	0.000702			291.143	0.000234			1242.31	0.000493			47.423	-0.000699			770.733	-0.000171
1264.32	0.000716		1400.6	0.000314			812.054	0.000785			291.144	0.000149			1242.31	0.000546			47.424	-0.000598			770.734	-0.000209
1264.33	0.000739		1400.61	0.000427			812.055	0.000893			291.145	0.000102			1242.32	0.000544			47.425	-0.000563			770.735	-0.000144
1264.33	0.000731		1400.61	0.000441			812.056	0.000943			291.146	9.7e-05			1242.32	0.00048			47.426	-0.000615			770.736	-7e-06
1264.33	0.000682		1400.61	0.000371			812.057	0.000917			291.147	9.1e-05			1242.32	0.000426			47.427	-0.000629			770.737	5.4e-05
1264.33	0.000609		1400.61	0.000334			812.058	0.000854			291.148	0.000104			1242.32	0.000404			47.428	-0.000543			770.738	4.9e-05
1264.33	0.000578		1400.61	0.000313			812.059	0.000796			291.149	0.000158			1242.32	0.000397			47.429	-0.000403			770.739	9e-06
1264.33	0.000537		1400.61	0.000296			812.06	0.000821			291.15	0.000228			1242.32	0.000371			47.43	-0.000296			770.74	-8.2e-05
1264.33	0.000457		1400.61	0.000278			812.061	0.000854			291.151	0.000224			1242.32	0.000321			47.431	-0.000239			770.741	-0.000133
1264.33	0.000379		1400.61	0.000241			812.062	0.000821			291.152	0.000136			1242.32	0.000236			47.432	-0.000204			770.742	-0.000133
1264.33	0.000312		1400.61	0.000211			812.063	0.000774			291.153	1.2e-05			1242.32	0.000169			47.433	-0.000158			770.743	-0.000107
1264.33	0.000246		1400.61	0.000211			812.064	0.00084			291.154	-8.8e-05			1242.32	0.000166			47.434	-0.000141			770.744	-7.8e-05
1264.34	0.000209		1400.62	0.000165			812.065	0.000933			291.155	-0.000126			1242.33	0.000243			47.435	-0.000145			770.745	-3.8e-05
1264.34	0.000224		1400.62	0.000111			812.066	0.000978			291.156	-0.000124			1242.33	0.000369			47.436	-8.2e-05			770.746	-5.6e-05
1264.34	0.000283		1400.62	5.7e-05			812.067	0.000979			291.157	-0.000143			1242.33	0.000455			47.437	1.3e-05			770.747	-7.6e-05
1264.34	0.000361		1400.62	7.5e-05			812.068	0.000933			291.158	-0.000217			1242.33	0.000461			47.438	0.000101			770.748	2e-05
1264.34	0.000387		1400.62	0.000187			812.069	0.000853			291.159	-0.000296			1242.33	0.000446			47.439	0.000215			770.749	0.000136
1264.34	0.00032		1400.62	0.000281			812.07	0.000834			291.16	-0.000347			1242.33	0.000454			47.44	0.000267			770.75	0.000147
1264.34	0.000255		1400.62	0.000297			812.071	0.000937			291.161	-0.000363			1242.33	0.000434			47.441	0.000249			770.751	5.6e-05
1264.34	0.000251		1400.62	0.000299			812.072	0.001061			291.162	-0.000336			1242.33	0.000386			47.442	0.000262			770.752	-7.3e-05
1264.34	0.000231		1400.62	0.000226			812.073	0.001095			291.163	-0.000342			1242.33	0.000379			47.443	0.000326			770.753	-0.000162
1264.34	0.000161		1400.62	0.000179			812.074	0.001021			291.164	-0.000443			1242.33	0.000451			47.444	0.000437			770.754	-0.000188
1264.35	0.00015		1400.62	0.000244			812.075	0.000942			291.165	-0.000548			1242.34	0.000523			47.445	0.000552			770.755	-0.000167
1264.35	0.000204		1400.63	0.000309			812.076	0.000914			291.166	-0.000603			1242.34	0.000557			47.446	0.000619			770.756	-7.7e-05
1264.35	0.000243		1400.63	0.000373			812.077	0.000912			291.167	-0.00064			1242.34	0.000507			47.447	0.000612			770.757	1.9e-05
1264.35	0.000195		1400.63	0.000367			812.078	0.000981			291.168	-0.000701			1242.34	0.000426			47.448	0.000603			770.758	6.1e-05
1264.35	7.6e-05		1400.63	0.000351			812.079	0.001091			291.169	-0.000777			1242.34	0.000425			47.449	0.000621			770.759	6.9e-05
1264.35	-4.5e-05		1400.63	0.000349			812.08	0.001168			291.17	-0.000841			1242.34	0.000496			47.45	0.000679			770.76	6.6e-05
1264.35	-0.000117		1400.63	0.000329			812.081	0.001129			291.171	-0.000891			1242.34	0.000561			47.451	0.000771			770.761	3e-05
1264.35	-0.000191		1400.63	0.000339			812.082	0.000978			291.172	-0.00098			1242.34	0.000556			47.452	0.000803			770.762	-6e-06
1264.35	-0.000194		1400.63	0.000379			812.083	0.000818			291.173	-0.001139			1242.34	0.000541			47.453	0.000778			770.763	-8e-06
1264.35	-0.000139		1400.63	0.000362			812.084	0.000723			291.174	-0.001359			1242.34	0.00051			47.454	0.000738			770.764	-7.9e-05
1264.36	-4.8e-05		1400.63	0.000329			812.085	0.000677			291.175	-0.001558			1242.35	0.000499			47.455	0.000764			770.765	-0.000131
1264.36	3.5e-05		1400.64	0.000333			812.086	0.000726			291.176	-0.001672			1242.35	0.000493			47.456	0.000857			770.766	-6.5e-05
1264.36	1.6e-05		1400.64	0.000345			812.087	0.000831			291.177	-0.001709			1242.35	0.000456			47.457	0.000891			770.767	5.4e-05
1264.36	-1.9e-05		1400.64	0.000279			812.088	0.000973			291.178	-0.001689			1242.35	0.000413			47.458	0.000808			770.768	0.000176
1264.36	-5.9e-05		1400.64	0.000204			812.089	0.001058			291.179	-0.001633			1242.35	0.000349			47.459	0.000708			770.769	0.000191
1264.36	-0.000101		1400.64	0.000194			812.09	0.001055			291.18	-0.001591			1242.35	0.000252			47.46	0.000717			770.77	8.9e-05
1264.36	-0.000113		1400.64	0.000154			812.091	0.000988			291.181	-0.00159			1242.35	0.000131			47.461	0.000775			770.771	-3.8e-05
1264.36	-8.4e-05		1400.64	8.4e-05			812.092	0.000861			291.182	-0.001658			1242.35	5.9e-05			47.462	0.00079			770.772	-9.8e-05
1264.36	-8e-06		1400.64	0.000108			812.093	0.000754			291.183	-0.001719			1242.35	0.000103			47.463	0.000836			770.773	-0.000126
1264.36	5.8e-05		1400.64	0.000176			812.094	0.000736			291.184	-0.001694			1242.35	0.000244			47.464	0.000911			770.774	-0.000129
1264.37	4.9e-05		1400.64	0.000234			812.095	0.000786			291.185	-0.001611			1242.36	0.000391			47.465	0.000929			770.775	-0.000102
1264.37	-2e-05		1400.65	0.000254			812.096	0.000876			291.186	-0.001559			1242.36	0.000469			47.466	0.000856			770.776	-9.1e-05
1264.37	-0.000124		1400.65	0.000198			812.097	0.000929			291.187	-0.001556			1242.36	0.000409			47.467	0.000743			770.777	-9.8e-05
1264.37	-0.000213		1400.65	0.000109			812.098	0.000922			291.188	-0.001491			1242.36	0.000243			47.468	0.000646			770.778	-0.000114
1264.37	-0.000281		1400.65	6.4e-05			812.099	0.000941			291.189	-0.001415			1242.36	7.3e-05			47.469	0.000606			770.779	-0.000163
1264.37	-0.000274		1400.65	4.7e-05			812.1	0.000959			291.19	-0.001403			1242.36	-9.9e-05			47.47	0.000601			770.78	-0.000199
1264.37	-0.000171		1400.65	7.9e-05			812.101	0.000929			291.191	-0.001485			1242.36	-0.000159			47.471	0.000606			770.781	-0.000247
1264.37	-3.5e-05		1400.65	0.000139			812.102	0.000898			291.192	-0.001579			1242.36	-7.8e-05			47.472	0.000576			770.782	-0.000288
1264.37	2.7e-05		1400.65	0.000181			812.103	0.000897			291.193	-0.001648			1242.36	-2e-06			47.473	0.000504			770.783	-0.000324
1264.37	8e-06		1400.65	0.000244			812.104	0.00092			291.194	-0.001716			1242.36	9.4e-05			47.474	0.000408			770.784	-0.000374
1264.38	-4.3e-05		1400.65	0.000298			812.105	0.000958			291.195	-0.001718			1242.37	0.000254			47.475	0.000373			770.785	-0.000421
1264.38	-3.9e-05		1400.66	0.000234			812.106	0.000956			291.196	-0.00158			1242.37	0.000354			47.476	0.000425			770.786	-0.000392
1264.38	3.1e-05		1400.66	9.6e-05			812.107	0.000895			291.197	-0.001372			1242.37	0.000328			47.477	0.000453			770.787	-0.000288
1264.38	0.000111		1400.66	4.9e-05			812.108	0.000852			291.198	-0.001229			1242.37	0.000253			47.478	0.000439			770.788	-0.000231
1264.38	0.000146		1400.66	9.7e-05			812.109	0.000869			291.199	-0.001188			1242.37	0.000238			47.479	0.000406			770.789	-0.000283
1264.38	0.000106		1400.66	0.000151			812.11	0.000927			291.2	-0.001202			1242.37	0.000243			47.48	0.000391			770.79	-0.000406
1264.38	8.6e-05		1400.66	0.000196			812.111	0.000945			291.201	-0.001199			1242.37	0.000267			47.481	0.000329			770.791	-0.000492
1264.38	9.9e-05		1400.66	0.000239			812.112	0.000944			291.202	-0.001133			1242.37	0.000305			47.482	0.000291			770.792	-0.000463
1264.38	0.000136		1400.66	0.000215			812.113	0.000979			291.203	-0.000951			1242.37	0.000375			47.483	0.00032			770.793	-0.000407
1264.38	0.000169		1400.66	0.000158			812.114	0.001051			291.204	-0.00073			1242.37	0.000368			47.484	0.000387			770.794	-0.000331
1264.38	0.000143		1400.66	9.9e-05			812.115	0.001103			291.205	-0.00055			1242.38	0.000308			47.485	0.000424			770.795	-0.000259
1264.39	7.5e-05		1400.67	5.3e-05			812.116	0.001058			291.206	-0.000436			1242.38	0.000269			47.486	0.000436			770.796	-0.000191
1264.39	9.4e-05		1400.67	6.3e-05			812.117	0.000961			291.207	-0.000404			1242.38	0.000253			47.487	0.000441			770.797	-0.000188
1264.39	0.000191		1400.67	9.5e-05			812.118	0.000873			291.208	-0.000359			1242.38	0.000221			47.488	0.000438			770.798	-0.000223
1264.39	0.000308		1400.67	0.000151			812.119	0.000862			291.209	-0.0003			1242.38	0.000223			47.489	0.000429			770.799	-0.000309
1264.39	0.000339		1400.67	0.000238			812.12	0.000943			291.21	-0.000267			1242.38	0.00022			47.49	0.000477			770.8	-0.000396
1264.39	0.000298		1400.67	0.000336			812.121	0.000986			291.211	-0.000262			1242.38	0.00018			47.491	0.000486			770.801	-0.000399
1264.39	0.000273		1400.67	0.000418			812.122	0.000961			291.212	-0.000316			1242.38	0.000175			47.492	0.000411			770.802	-0.000308
1264.39	0.000289		1400.67	0.000439			812.123	0.000988			291.213	-0.000292			1242.38	0.00019			47.493	0.000328			770.803	-0.000226
1264.39	0.000279		1400.67	0.000371			812.124	0.001043			291.214	-0.000201			1242.38	0.000217			47.494	0.000301			770.804	-0.000166
1264.39	0.000217		1400.67	0.000312			812.125	0.001095			291.215	-0.000106			1242.38	0.000196			47.495	0.000318			770.805	-0.000112
1264.4	0.000133		1400.68	0.000288			812.126	0.001093			291.216	0			1242.39	8.3e-05			47.496	0.000302			770.806	-8.6e-05
1264.4	0.000107		1400.68	0.000259			812.127	0.001074			291.217	0.000146			1242.39	-7e-05			47.497	0.00025			770.807	-9.6e-05
1264.4	0.000141		1400.68	0.000226			812.128	0.001088			291.218	0.000259			1242.39	-0.000175			47.498	0.000207			770.808	-9.6e-05
1264.4	0.000168		1400.68	0.000236			812.129	0.001064			291.219	0.000339			1242.39	-0.000222			47.499	0.000209			770.809	-5.4e-05
1264.4	0.000148		1400.68	0.000256			812.13	0.000985			291.22	0.000409			1242.39	-0.000331			47.5	0.000314			770.81	2.2e-05
1264.4	0.000108		1400.68	0.00024			812.131	0.000917			291.221	0.000416			1242.39	-0.000499			47.501	0.000385			770.811	0.000103
1264.4	2.1e-05		1400.68	0.000189			812.132	0.000956			291.222	0.000355			1242.39	-0.000611			47.502	0.000356			770.812	0.000173
1264.4	-6.9e-05		1400.68	0.000141			812.133	0.001068			291.223	0.000331			1242.39	-0.000616			47.503	0.000249			770.813	0.000183
1264.4	-7.9e-05		1400.68	7.6e-05			812.134	0.001173			291.224	0.000355			1242.39	-0.000554			47.504	0.000138			770.814	0.000185
1264.4	-4e-06		1400.68	4.3e-05			812.135	0.001206			291.225	0.000394			1242.39	-0.000537			47.505	8.5e-05			770.815	0.000219
1264.41	9.6e-05		1400.69	0.000141			812.136	0.001137			291.226	0.00044			1242.4	-0.000557			47.506	7.4e-05			770.816	0.000231
1264.41	0.00015		1400.69	0.000316			812.137	0.001045			291.227	0.000437			1242.4	-0.000574			47.507	4.3e-05			770.817	0.000296
1264.41	0.000155		1400.69	0.000397			812.138	0.001001			291.228	0.000433			1242.4	-0.000598			47.508	1.8e-05			770.818	0.000376
1264.41	0.000155		1400.69	0.000359			812.139	0.000979			291.229	0.000457			1242.4	-0.000646			47.509	6e-05			770.819	0.000361
1264.41	0.000179		1400.69	0.000331			812.14	0.000954			291.23	0.000418			1242.4	-0.000702			47.51	0.000143			770.82	0.000281
1264.41	0.000151		1400.69	0.000345			812.141	0.000956			291.231	0.000363			1242.4	-0.000741			47.511	0.000223			770.821	0.000271
1264.41	0.000129		1400.69	0.000377			812.142	0.000994			291.232	0.000399			1242.4	-0.000736			47.512	0.000246			770.822	0.000324
1264.41	0.000199		1400.69	0.000369			812.143	0.001078			291.233	0.000456			1242.4	-0.000675			47.513	0.000184			770.823	0.000343
1264.41	0.000306		1400.69	0.000322			812.144	0.001168			291.234	0.000469			1242.4	-0.00065			47.514	7.2e-05			770.824	0.000365
1264.41	0.000393		1400.69	0.000239			812.145	0.001226			291.235	0.000451			1242.4	-0.000698			47.515	-1.9e-05			770.825	0.00042
1264.42	0.000434		1400.7	0.000162			812.146	0.001209			291.236	0.000429			1242.41	-0.000794			47.516	-0.000136			770.826	0.000538
1264.42	0.000436		1400.7	0.000181			812.147	0.001164			291.237	0.000398			1242.41	-0.000836			47.517	-0.000259			770.827	0.000668
1264.42	0.000381		1400.7	0.000226			812.148	0.001124			291.238	0.000329			1242.41	-0.000759			47.518	-0.000203			770.828	0.000774
1264.42	0.000276		1400.7	0.000251			812.149	0.001106			291.239	0.000267			1242.41	-0.000681			47.519	-6.2e-05			770.829	0.000923
1264.42	0.000186		1400.7	0.000229			812.15	0.001159			291.24	0.000233			1242.41	-0.000678			47.52	0.000106			770.83	0.001041
1264.42	0.000173		1400.7	0.000178			812.151	0.001193			291.241	0.000179			1242.41	-0.000755			47.521	0.000185			770.831	0.001134
1264.42	0.000215		1400.7	0.000205			812.152	0.001169			291.242	5.8e-05			1242.41	-0.000807			47.522	0.000173			770.832	0.001199
1264.42	0.000268		1400.7	0.000312			812.153	0.001092			291.243	-6.6e-05			1242.41	-0.000853			47.523	0.000133			770.833	0.00128
1264.42	0.00021		1400.7	0.000371			812.154	0.001038			291.244	-0.000114			1242.41	-0.00088			47.524	9.2e-05			770.834	0.001394
1264.42	7.9e-05		1400.7	0.000417			812.155	0.001063			291.245	-5.1e-05			1242.41	-0.000893			47.525	9e-05			770.835	0.001514
1264.43	9e-06		1400.71	0.000531			812.156	0.001175			291.246	1.1e-05			1242.42	-0.000879			47.526	8.3e-05			770.836	0.001681
1264.43	4.4e-05		1400.71	0.000716			812.157	0.001261			291.247	-6e-06			1242.42	-0.000888			47.527	8.7e-05			770.837	0.001886
1264.43	0.000106		1400.71	0.000798			812.158	0.001271			291.248	-5.9e-05			1242.42	-0.000909			47.528	0.000103			770.838	0.002022
1264.43	0.000181		1400.71	0.000726			812.159	0.001225			291.249	-7.9e-05			1242.42	-0.000886			47.529	9.6e-05			770.839	0.002179
1264.43	0.000218		1400.71	0.000563			812.16	0.001166			291.25	-3.5e-05			1242.42	-0.000849			47.53	6.6e-05			770.84	0.002416
1264.43	0.000197		1400.71	0.000362			812.161	0.001169			291.251	-1.3e-05			1242.42	-0.00077			47.531	3.9e-05			770.841	0.002667
1264.43	0.000171		1400.71	0.000193			812.162	0.001216			291.252	-1.1e-05			1242.42	-0.000714			47.532	4.8e-05			770.842	0.002862
1264.43	0.000134		1400.71	9.4e-05			812.163	0.001269			291.253	2.3e-05			1242.42	-0.000754			47.533	6.1e-05			770.843	0.002966
1264.43	0.000104		1400.71	9e-06			812.164	0.001303			291.254	3.1e-05			1242.42	-0.000853			47.534	3.1e-05			770.844	0.003049
1264.43	8e-05		1400.71	-8.4e-05			812.165	0.001302			291.255	-9e-06			1242.42	-0.000876			47.535	-1e-06			770.845	0.003189
1264.44	5.3e-05		1400.72	-0.000149			812.166	0.001261			291.256	-6.6e-05			1242.43	-0.000784			47.536	-2e-06			770.846	0.003401
1264.44	1.3e-05		1400.72	-0.000164			812.167	0.001204			291.257	-9.4e-05			1242.43	-0.000713			47.537	4.7e-05			770.847	0.003639
1264.44	1.9e-05		1400.72	-0.000168			812.168	0.001149			291.258	-9.6e-05			1242.43	-0.000706			47.538	0.000135			770.848	0.003903
1264.44	0.000127		1400.72	-0.000196			812.169	0.001106			291.259	-0.000111			1242.43	-0.000722			47.539	0.000236			770.849	0.004174
1264.44	0.000339		1400.72	-0.000218			812.17	0.001026			291.26	-0.000131			1242.43	-0.000793			47.54	0.000289			770.85	0.004423
1264.44	0.000469		1400.72	-0.000211			812.171	0.000921			291.261	-0.000145			1242.43	-0.000875			47.541	0.000319			770.851	0.004622
1264.44	0.000369		1400.72	-0.000235			812.172	0.000849			291.262	-0.000133			1242.43	-0.000858			47.542	0.000358			770.852	0.004796
1264.44	0.000199		1400.72	-0.000314			812.173	0.000896			291.263	-1.5e-05			1242.43	-0.00072			47.543	0.000373			770.853	0.005016
1264.44	9.4e-05		1400.72	-0.000449			812.174	0.001014			291.264	0.000124			1242.43	-0.000554			47.544	0.000333			770.854	0.005314
1264.44	5.3e-05		1400.72	-0.000638			812.175	0.001024			291.265	0.000175			1242.43	-0.000441			47.545	0.000275			770.855	0.005667
1264.45	4.9e-05		1400.73	-0.000771			812.176	0.000879			291.266	0.000179			1242.44	-0.000361			47.546	0.000224			770.856	0.005958
1264.45	9.2e-05		1400.73	-0.000833			812.177	0.000721			291.267	0.000174			1242.44	-0.00029			47.547	0.000235			770.857	0.006083
1264.45	0.000123		1400.73	-0.000868			812.178	0.000604			291.268	0.00018			1242.44	-0.000247			47.548	0.000259			770.858	0.006124
1264.45	0.000149		1400.73	-0.000931			812.179	0.000526			291.269	0.000149			1242.44	-0.000252			47.549	0.000234			770.859	0.006221
1264.45	0.00012		1400.73	-0.000998			812.18	0.000438			291.27	0.000111			1242.44	-0.000263			47.55	0.000247			770.86	0.006426
1264.45	4.1e-05		1400.73	-0.001019			812.181	0.000368			291.271	0.000145			1242.44	-0.000267			47.551	0.000311			770.861	0.006691
1264.45	-2.9e-05		1400.73	-0.000983			812.182	0.000344			291.272	0.000254			1242.44	-0.000274			47.552	0.000391			770.862	0.006914
1264.45	-6.3e-05		1400.73	-0.000903			812.183	0.000296			291.273	0.000309			1242.44	-0.000265			47.553	0.000408			770.863	0.007146
1264.45	-6.1e-05		1400.73	-0.000915			812.184	0.000184			291.274	0.000289			1242.44	-0.000247			47.554	0.000427			770.864	0.007386
1264.45	-6.2e-05		1400.73	-0.001059			812.185	3e-05			291.275	0.00019			1242.44	-0.000222			47.555	0.000492			770.865	0.007518
1264.46	-6e-05		1400.74	-0.001194			812.186	-9.3e-05			291.276	5.4e-05			1242.45	-0.000204			47.556	0.000495			770.866	0.007525
1264.46	-1.4e-05		1400.74	-0.001206			812.187	-0.000144			291.277	-3.4e-05			1242.45	-0.000193			47.557	0.000413			770.867	0.007363
1264.46	7.1e-05		1400.74	-0.001144			812.188	-0.000231			291.278	-1.5e-05			1242.45	-0.000139			47.558	0.000344			770.868	0.007026
1264.46	9.5e-05		1400.74	-0.001149			812.189	-0.000337			291.279	5.1e-05			1242.45	-8.6e-05			47.559	0.000324			770.869	0.006578
1264.46	6.4e-05		1400.74	-0.001194			812.19	-0.000453			291.28	9.7e-05			1242.45	-1.4e-05			47.56	0.000304			770.87	0.005998
1264.46	2.6e-05		1400.74	-0.001171			812.191	-0.000526			291.281	0.000124			1242.45	7.1e-05			47.561	0.000289			770.871	0.005302
1264.46	4e-06		1400.74	-0.001131			812.192	-0.000541			291.282	9.3e-05			1242.45	0.000186			47.562	0.000274			770.872	0.004509
1264.46	-2.8e-05		1400.74	-0.001088			812.193	-0.000566			291.283	6.8e-05			1242.45	0.000273			47.563	0.000233			770.873	0.003623
1264.46	-3.4e-05		1400.74	-0.001064			812.194	-0.000606			291.284	3.9e-05			1242.45	0.000273			47.564	0.000108			770.874	0.002713
1264.46	3e-05		1400.74	-0.001089			812.195	-0.000643			291.285	2.6e-05			1242.45	0.000259			47.565	4.4e-05			770.875	0.001747
1264.47	8.5e-05		1400.75	-0.001155			812.196	-0.000658			291.286	6.4e-05			1242.46	0.000266			47.566	9.7e-05			770.876	0.000691
1264.47	0.00013		1400.75	-0.001239			812.197	-0.000649			291.287	0.000111			1242.46	0.000282			47.567	0.000142			770.877	-0.000291
1264.47	0.000107		1400.75	-0.001309			812.198	-0.000605			291.288	0.000141			1242.46	0.00028			47.568	0.000171			770.878	-0.001183
1264.47	5.8e-05		1400.75	-0.001308			812.199	-0.000573			291.289	0.000187			1242.46	0.000311			47.569	0.000203			770.879	-0.002022
1264.47	5.1e-05		1400.75	-0.001285			812.2	-0.000619			291.29	0.000207			1242.46	0.000411			47.57	0.000211			770.88	-0.002806
1264.47	3e-05		1400.75	-0.001313			812.201	-0.000747			291.291	0.000174			1242.46	0.000507			47.571	0.00015			770.881	-0.003613
1264.47	-1.3e-05		1400.75	-0.001367			812.202	-0.000868			291.292	9.6e-05			1242.46	0.000558			47.572	0.000131			770.882	-0.004437
1264.47	-7.4e-05		1400.75	-0.001379			812.203	-0.000901			291.293	4.6e-05			1242.46	0.000531			47.573	0.000213			770.883	-0.005199
1264.47	-5.4e-05		1400.75	-0.001338			812.204	-0.000867			291.294	8.6e-05			1242.46	0.000503			47.574	0.000324			770.884	-0.005863
1264.47	2.9e-05		1400.76	-0.001235			812.205	-0.000809			291.295	0.000138			1242.46	0.000535			47.575	0.000381			770.885	-0.006381
1264.48	4.7e-05		1400.76	-0.001153			812.206	-0.00076			291.296	0.000126			1242.47	0.000591			47.576	0.000324			770.886	-0.006773
1264.48	6.1e-05		1400.76	-0.001132			812.207	-0.000736			291.297	3.9e-05			1242.47	0.000643			47.577	0.000252			770.887	-0.007049
1264.48	7.4e-05		1400.76	-0.00114			812.208	-0.000731			291.298	-1.3e-05			1242.47	0.000643			47.578	0.000247			770.888	-0.007239
1264.48	0.000176		1400.76	-0.001184			812.209	-0.000703			291.299	-4.2e-05			1242.47	0.000583			47.579	0.000246			770.889	-0.007444
1264.48	0.000221		1400.76	-0.001243			812.21	-0.000646			291.3	-3.6e-05			1242.47	0.000511			47.58	0.000204			770.89	-0.007673
1264.48	0.00014		1400.76	-0.001308			812.211	-0.0006			291.301	-4e-06			1242.47	0.000455			47.581	0.000114			770.891	-0.007834
1264.48	3.3e-05		1400.76	-0.001334			812.212	-0.000549			291.302	1.8e-05			1242.47	0.000418			47.582	4e-06			770.892	-0.007893
1264.48	-1e-06		1400.76	-0.001308			812.213	-0.000481			291.303	4e-05			1242.47	0.000463			47.583	-2.1e-05			770.893	-0.007979
1264.48	1.5e-05		1400.76	-0.001271			812.214	-0.000388			291.304	-4e-06			1242.47	0.000523			47.584	4e-05			770.894	-0.008089
1264.48	5.5e-05		1400.77	-0.001243			812.215	-0.000314			291.305	-4.8e-05			1242.47	0.000546			47.585	9.3e-05			770.895	-0.008182
1264.49	0.000123		1400.77	-0.001219			812.216	-0.000338			291.306	-4.3e-05			1242.48	0.000508			47.586	0.000141			770.896	-0.008143
1264.49	0.000203		1400.77	-0.001193			812.217	-0.0004			291.307	-5.7e-05			1242.48	0.000408			47.587	0.000208			770.897	-0.008003
1264.49	0.000251		1400.77	-0.001118			812.218	-0.000413			291.308	-0.000116			1242.48	0.000331			47.588	0.000234			770.898	-0.007871
1264.49	0.000208		1400.77	-0.000933			812.219	-0.00037			291.309	-9.1e-05			1242.48	0.000286			47.589	0.000227			770.899	-0.007749
1264.49	8.3e-05		1400.77	-0.000793			812.22	-0.000261			291.31	2e-06			1242.48	0.000321			47.59	0.000251			770.9	-0.007634
1264.49	-6.8e-05		1400.77	-0.000733			812.221	-0.00012			291.311	8e-06			1242.48	0.000375			47.591	0.000273			770.901	-0.007451
1264.49	-0.000114		1400.77	-0.000694			812.222	2.6e-05			291.312	-3.3e-05			1242.48	0.000421			47.592	0.000209			770.902	-0.007136
1264.49	-7.8e-05		1400.77	-0.000744			812.223	0.000138			291.313	-3e-06			1242.48	0.000431			47.593	0.000163			770.903	-0.006776
1264.49	-2.1e-05		1400.77	-0.000764			812.224	0.000182			291.314	7.7e-05			1242.48	0.000421			47.594	0.000154			770.904	-0.006514
1264.49	4.6e-05		1400.78	-0.000671			812.225	0.000254			291.315	0.00014			1242.48	0.000462			47.595	0.000104			770.905	-0.006344
1264.5	0.000147		1400.78	-0.000507			812.226	0.000374			291.316	0.000118			1242.49	0.000568			47.596	7.3e-05			770.906	-0.006167
1264.5	0.000239		1400.78	-0.000372			812.227	0.000475			291.317	9e-06			1242.49	0.000685			47.597	9.3e-05			770.907	-0.005849
1264.5	0.000274		1400.78	-0.000264			812.228	0.000503			291.318	-9.6e-05			1242.49	0.000748			47.598	0.000125			770.908	-0.005418
1264.5	0.000157		1400.78	-0.000184			812.229	0.000492			291.319	-0.000133			1242.49	0.000728			47.599	0.000175			770.909	-0.00502
1264.5	-2.1e-05		1400.78	-0.000151			812.23	0.000516			291.32	-8.6e-05			1242.49	0.00064			47.6	0.000236			770.91	-0.004698
1264.5	-0.000158		1400.78	-0.000142			812.231	0.000579			291.321	-1.1e-05			1242.49	0.000591			47.601	0.000291			770.911	-0.004382
1264.5	-0.000159		1400.78	-0.000114			812.232	0.000658			291.322	1.2e-05			1242.49	0.000599			47.602	0.000237			770.912	-0.004026
1264.5	-0.000106		1400.78	2.9e-05			812.233	0.000741			291.323	3.3e-05			1242.49	0.000612			47.603	8.4e-05			770.913	-0.003667
1264.5	-2.8e-05		1400.78	0.000193			812.234	0.000807			291.324	5e-05			1242.49	0.000635			47.604	-7e-06			770.914	-0.003317
1264.51	9e-05		1400.79	0.000328			812.235	0.000868			291.325	5e-05			1242.49	0.00058			47.605	4.1e-05			770.915	-0.002979
1264.51	0.000181		1400.79	0.000398			812.236	0.000956			291.326	-1.3e-05			1242.5	0.000491			47.606	0.000166			770.916	-0.002654
1264.51	0.000136		1400.79	0.000363			812.237	0.001022			291.327	-0.000144			1242.5	0.000373			47.607	0.000254			770.917	-0.002411
1264.51	-9e-06		1400.79	0.000317			812.238	0.001099			291.328	-0.000267			1242.5	0.000297			47.608	0.000219			770.918	-0.002209
1264.51	-0.000156		1400.79	0.000353			812.239	0.001188			291.329	-0.000308			1242.5	0.000284			47.609	0.000128			770.919	-0.001986
1264.51	-0.000271		1400.79	0.000463			812.24	0.001249			291.33	-0.00023			1242.5	0.000308			47.61	8.3e-05			770.92	-0.001756
1264.51	-0.000347		1400.79	0.000601			812.241	0.001231			291.331	-0.000138			1242.5	0.000335			47.611	5e-05			770.921	-0.001613
1264.51	-0.000364		1400.79	0.000722			812.242	0.001211			291.332	-7.9e-05			1242.5	0.000346			47.612	3.7e-05			770.922	-0.001514
1264.51	-0.000324		1400.79	0.000767			812.243	0.001214			291.333	-8.3e-05			1242.5	0.000345			47.613	7.3e-05			770.923	-0.001393
1264.51	-0.00026		1400.79	0.000702			812.244	0.001231			291.334	-2.9e-05			1242.5	0.000301			47.614	0.00013			770.924	-0.001266
1264.52	-0.000233		1400.8	0.000653			812.245	0.001318			291.335	9.5e-05			1242.51	0.000159			47.615	0.000148			770.925	-0.001148
1264.52	-0.000268		1400.8	0.000666			812.246	0.001474			291.336	0.000163			1242.51	1.6e-05			47.616	0.000136			770.926	-0.00107
1264.52	-0.000324		1400.8	0.000701			812.247	0.001537			291.337	9.9e-05			1242.51	-5.8e-05			47.617	0.000106			770.927	-0.001024
1264.52	-0.000445		1400.8	0.000706			812.248	0.001483			291.338	-8.6e-05			1242.51	-6.3e-05			47.618	6.8e-05			770.928	-0.000975
1264.52	-0.000588		1400.8	0.000681			812.249	0.001459			291.339	-0.000235			1242.51	-3.4e-05			47.619	8.1e-05			770.929	-0.000939
1264.52	-0.00069		1400.8	0.000664			812.25	0.00147			291.34	-0.000252			1242.51	2.8e-05			47.62	0.000154			770.93	-0.000927
1264.52	-0.000733		1400.8	0.000652			812.251	0.001451			291.341	-0.000174			1242.51	7.8e-05			47.621	0.000184			770.931	-0.000858
1264.52	-0.000726		1400.8	0.000649			812.252	0.001438			291.342	-4.9e-05			1242.51	0.000121			47.622	0.000185			770.932	-0.000792
1264.52	-0.00072		1400.8	0.000623			812.253	0.001428			291.343	1.3e-05			1242.51	0.00012			47.623	0.000166			770.933	-0.000799
1264.52	-0.000726		1400.8	0.000656			812.254	0.001351			291.344	-2e-05			1242.51	8.1e-05			47.624	0.000196			770.934	-0.000868
1264.53	-0.000762		1400.81	0.000729			812.255	0.001259			291.345	-0.000106			1242.52	4.6e-05			47.625	0.000188			770.935	-0.000868
1264.53	-0.000795		1400.81	0.00075			812.256	0.001224			291.346	-0.000148			1242.52	1.1e-05			47.626	0.000122			770.936	-0.00081
1264.53	-0.000853		1400.81	0.000719			812.257	0.001201			291.347	-0.000108			1242.52	6.2e-05			47.627	9.8e-05			770.937	-0.00078
1264.53	-0.000896		1400.81	0.000676			812.258	0.001134			291.348	-0.000109			1242.52	0.000192			47.628	0.000171			770.938	-0.000768
1264.53	-0.000943		1400.81	0.000686			812.259	0.001038			291.349	-9.8e-05			1242.52	0.000309			47.629	0.00023			770.939	-0.00075
1264.53	-0.001032		1400.81	0.000733			812.26	0.000943			291.35	-7.4e-05			1242.52	0.000343			47.63	0.000204			770.94	-0.000731
1264.53	-0.001126		1400.81	0.000768			812.261	0.000934			291.351	-5.8e-05			1242.52	0.000271			47.631	0.000187			770.941	-0.000779
1264.53	-0.001169		1400.81	0.000737			812.262	0.000995			291.352	-1.1e-05			1242.52	0.000166			47.632	0.00022			770.942	-0.000854
1264.53	-0.001242		1400.81	0.000719			812.263	0.001049			291.353	0.000104			1242.52	0.000134			47.633	0.000207			770.943	-0.00092
1264.53	-0.001353		1400.81	0.000718			812.264	0.001096			291.354	0.000215			1242.52	0.000166			47.634	0.000122			770.944	-0.000926
1264.54	-0.001507		1400.82	0.000639			812.265	0.001086			291.355	0.000214			1242.53	0.000193			47.635	6.4e-05			770.945	-0.00089
1264.54	-0.001624		1400.82	0.000541			812.266	0.000997			291.356	0.000136			1242.53	0.000223			47.636	0.000111			770.946	-0.000867
1264.54	-0.001678		1400.82	0.000439			812.267	0.000934			291.357	5.9e-05			1242.53	0.000231			47.637	0.000163			770.947	-0.000916
1264.54	-0.001646		1400.82	0.000356			812.268	0.000928			291.358	1.6e-05			1242.53	0.000253			47.638	0.000124			770.948	-0.000969
1264.54	-0.001571		1400.82	0.000334			812.269	0.000876			291.359	-2.9e-05			1242.53	0.000288			47.639	4.6e-05			770.949	-0.000939
1264.54	-0.001527		1400.82	0.000377			812.27	0.000788			291.36	-6.4e-05			1242.53	0.000351			47.64	-1.6e-05			770.95	-0.00087
1264.54	-0.001474		1400.82	0.000456			812.271	0.000728			291.361	-8.7e-05			1242.53	0.000424			47.641	-1.3e-05			770.951	-0.000859
1264.54	-0.001349		1400.82	0.000518			812.272	0.00076			291.362	-0.000113			1242.53	0.000426			47.642	7.2e-05			770.952	-0.000883
1264.54	-0.001245		1400.82	0.000499			812.273	0.000851			291.363	-0.000164			1242.53	0.000369			47.643	0.000165			770.953	-0.000906
1264.54	-0.00129		1400.82	0.000383			812.274	0.000913			291.364	-0.000243			1242.53	0.000355			47.644	0.000229			770.954	-0.000894
1264.55	-0.00132		1400.83	0.000284			812.275	0.000951			291.365	-0.000309			1242.54	0.000348			47.645	0.000256			770.955	-0.000874
1264.55	-0.001303		1400.83	0.000207			812.276	0.000999			291.366	-0.000291			1242.54	0.000269			47.646	0.000295			770.956	-0.000904
1264.55	-0.001303		1400.83	0.000113			812.277	0.001051			291.367	-0.00024			1242.54	0.000164			47.647	0.000334			770.957	-0.000901
1264.55	-0.001296		1400.83	6.1e-05			812.278	0.001089			291.368	-0.000197			1242.54	0.000128			47.648	0.000361			770.958	-0.000838
1264.55	-0.001297		1400.83	6.6e-05			812.279	0.001096			291.369	-0.00016			1242.54	0.000172			47.649	0.000267			770.959	-0.000778
1264.55	-0.001344		1400.83	0.000163			812.28	0.001047			291.37	-0.000144			1242.54	0.000169			47.65	0.000104			770.96	-0.000779
1264.55	-0.001406		1400.83	0.000321			812.281	0.00099			291.371	-0.000118			1242.54	9.5e-05			47.651	-2.4e-05			770.961	-0.000847
1264.55	-0.001458		1400.83	0.000438			812.282	0.001036			291.372	-0.000114			1242.54	6e-05			47.652	-7.4e-05			770.962	-0.000904
1264.55	-0.001573		1400.83	0.000445			812.283	0.001109			291.373	-0.000158			1242.54	7.7e-05			47.653	-1.9e-05			770.963	-0.000874
1264.55	-0.00165		1400.83	0.000379			812.284	0.001091			291.374	-0.000209			1242.54	7.6e-05			47.654	8.3e-05			770.964	-0.00079
1264.56	-0.001643		1400.84	0.000288			812.285	0.001041			291.375	-0.0002			1242.55	-4.4e-05			47.655	0.000178			770.965	-0.000779
1264.56	-0.001626		1400.84	0.000201			812.286	0.000974			291.376	-9.9e-05			1242.55	-0.000221			47.656	0.000218			770.966	-0.000834
1264.56	-0.001651		1400.84	0.000178			812.287	0.000867			291.377	5.6e-05			1242.55	-0.000328			47.657	0.000218			770.967	-0.000814
1264.56	-0.001651		1400.84	0.000194			812.288	0.000789			291.378	0.000123			1242.55	-0.000338			47.658	0.000171			770.968	-0.000744
1264.56	-0.001583		1400.84	0.000184			812.289	0.000793			291.379	7e-05			1242.55	-0.00028			47.659	0.000131			770.969	-0.000665
1264.56	-0.001463		1400.84	0.000153			812.29	0.000867			291.38	-9e-06			1242.55	-0.000244			47.66	8.9e-05			770.97	-0.000566
1264.56	-0.001322		1400.84	0.000136			812.291	0.000966			291.381	-2.3e-05			1242.55	-0.000262			47.661	6.3e-05			770.971	-0.000496
1264.56	-0.001279		1400.84	0.000105			812.292	0.001041			291.382	1e-05			1242.55	-0.000303			47.662	0.000113			770.972	-0.00047
1264.56	-0.001339		1400.84	0.000106			812.293	0.001143			291.383	9.6e-05			1242.55	-0.000357			47.663	0.000176			770.973	-0.000531
1264.56	-0.001409		1400.84	0.000128			812.294	0.001204			291.384	0.000158			1242.55	-0.000401			47.664	0.000139			770.974	-0.000676
1264.57	-0.001479		1400.85	0.000136			812.295	0.001143			291.385	0.000148			1242.56	-0.000461			47.665	9.1e-05			770.975	-0.000791
1264.57	-0.001523		1400.85	0.000157			812.296	0.001023			291.386	0.000121			1242.56	-0.000499			47.666	7.9e-05			770.976	-0.000818
1264.57	-0.001519		1400.85	0.000216			812.297	0.000981			291.387	0.000124			1242.56	-0.000477			47.667	0.000103			770.977	-0.000796
1264.57	-0.001541		1400.85	0.000256			812.298	0.001014			291.388	0.000116			1242.56	-0.00043			47.668	0.000188			770.978	-0.000747
1264.57	-0.001541		1400.85	0.000281			812.299	0.001053			291.389	9.2e-05			1242.56	-0.000346			47.669	0.000276			770.979	-0.000728
1264.57	-0.001469		1400.85	0.000291			812.3	0.001057			291.39	0.000119			1242.56	-0.000297			47.67	0.000289			770.98	-0.000691
1264.57	-0.001414		1400.85	0.000307			812.301	0.001061			291.391	0.000127			1242.56	-0.000274			47.671	0.000266			770.981	-0.000619
1264.57	-0.001439		1400.85	0.000328			812.302	0.001063			291.392	0.000111			1242.56	-0.000287			47.672	0.000226			770.982	-0.000577
1264.57	-0.001494		1400.85	0.000313			812.303	0.001091			291.393	0.000148			1242.56	-0.000339			47.673	0.000204			770.983	-0.000614
1264.57	-0.001519		1400.85	0.000322			812.304	0.001097			291.394	0.000178			1242.56	-0.000343			47.674	0.000197			770.984	-0.000673
1264.58	-0.001593		1400.86	0.000348			812.305	0.001016			291.395	0.000165			1242.57	-0.00034			47.675	0.000185			770.985	-0.000691
1264.58	-0.001675		1400.86	0.000313			812.306	0.000875			291.396	0.000166			1242.57	-0.000333			47.676	0.000261			770.986	-0.000668
1264.58	-0.001715		1400.86	0.00031			812.307	0.000725			291.397	0.000211			1242.57	-0.000289			47.677	0.000396			770.987	-0.000592
1264.58	-0.001643		1400.86	0.000358			812.308	0.000735			291.398	0.000258			1242.57	-0.000283			47.678	0.000455			770.988	-0.000501
1264.58	-0.001488		1400.86	0.000366			812.309	0.000851			291.399	0.000274			1242.57	-0.000308			47.679	0.000373			770.989	-0.000492
1264.58	-0.001345		1400.86	0.000318			812.31	0.000961			291.4	0.000216			1242.57	-0.000353			47.68	0.000274			770.99	-0.000476
1264.58	-0.001234		1400.86	0.000235			812.311	0.001006			291.401	0.000116			1242.57	-0.000406			47.681	0.000216			770.991	-0.000357
1264.58	-0.001146		1400.86	0.000165			812.312	0.00099			291.402	6.5e-05			1242.57	-0.000443			47.682	0.000202			770.992	-0.000208
1264.58	-0.001086		1400.86	0.000167			812.313	0.001011			291.403	2.8e-05			1242.57	-0.000465			47.683	0.00027			770.993	-7.8e-05
1264.58	-0.001026		1400.86	0.000225			812.314	0.001111			291.404	-1e-05			1242.57	-0.00047			47.684	0.000341			770.994	-5.6e-05
1264.59	-0.000955		1400.87	0.000274			812.315	0.001224			291.405	-2.8e-05			1242.58	-0.000514			47.685	0.000402			770.995	-2.8e-05
1264.59	-0.000878		1400.87	0.000223			812.316	0.001286			291.406	8e-06			1242.58	-0.000564			47.686	0.000426			770.996	3.4e-05
1264.59	-0.000799		1400.87	0.000103			812.317	0.00125			291.407	1.1e-05			1242.58	-0.000634			47.687	0.000334			770.997	0.000103
1264.59	-0.000734		1400.87	4.7e-05			812.318	0.001138			291.408	-2.4e-05			1242.58	-0.000779			47.688	0.000258			770.998	0.000218
1264.59	-0.000678		1400.87	0.000144			812.319	0.001036			291.409	4e-06			1242.58	-0.000877			47.689	0.000269			770.999	0.000346
1264.59	-0.000633		1400.87	0.000274			812.32	0.000984			291.41	4.7e-05			1242.58	-0.0009			47.69	0.000324			771	0.000421
1264.59	-0.000621		1400.87	0.000379			812.321	0.000978			291.411	6.9e-05			1242.58	-0.000924			47.691	0.000354			771.001	0.000428
1264.59	-0.000558		1400.87	0.000408			812.322	0.000996			291.412	8.7e-05			1242.58	-0.000928			47.692	0.000344			771.002	0.000394
1264.59	-0.000403		1400.87	0.000413			812.323	0.001004			291.413	0.000144			1242.58	-0.000874			47.693	0.000332			771.003	0.000393
1264.59	-0.000224		1400.87	0.000421			812.324	0.001043			291.414	0.000209			1242.58	-0.000815			47.694	0.000339			771.004	0.000439
1264.6	-2.8e-05		1400.88	0.000371			812.325	0.001051			291.415	0.000212			1242.59	-0.000821			47.695	0.000358			771.005	0.000492
1264.6	0.000163		1400.88	0.000278			812.326	0.000961			291.416	0.000167			1242.59	-0.000859			47.696	0.000411			771.006	0.000554
1264.6	0.000296		1400.88	0.000228			812.327	0.000919			291.417	9.4e-05			1242.59	-0.000939			47.697	0.000463			771.007	0.000619
1264.6	0.000371		1400.88	0.000194			812.328	0.000996			291.418	4.6e-05			1242.59	-0.000981			47.698	0.000439			771.008	0.000689
1264.6	0.000474		1400.88	0.000125			812.329	0.001128			291.419	4.6e-05			1242.59	-0.000968			47.699	0.000359			771.009	0.00073
1264.6	0.000514		1400.88	0.000108			812.33	0.001177			291.42	7.6e-05			1242.59	-0.000944			47.7	0.00025			771.01	0.000753
1264.6	0.000451		1400.88	0.000196			812.331	0.001081			291.421	8.4e-05			1242.59	-0.000878			47.701	0.000147			771.011	0.000713
1264.6	0.00038		1400.88	0.00032			812.332	0.000911			291.422	8.9e-05			1242.59	-0.000804			47.702	0.000118			771.012	0.000581
1264.6	0.000376		1400.88	0.00038			812.333	0.000739			291.423	0.000133			1242.59	-0.000749			47.703	0.000143			771.013	0.000471
1264.6	0.000424		1400.88	0.000389			812.334	0.000652			291.424	0.000203			1242.59	-0.000724			47.704	0.000232			771.014	0.000453
1264.61	0.00054		1400.88	0.000346			812.335	0.000722			291.425	0.000213			1242.6	-0.000687			47.705	0.000318			771.015	0.000492
1264.61	0.000671		1400.89	0.000309			812.336	0.000893			291.426	0.000243			1242.6	-0.000579			47.706	0.000301			771.016	0.000493
1264.61	0.0008		1400.89	0.000328			812.337	0.001049			291.427	0.000304			1242.6	-0.000489			47.707	0.000218			771.017	0.000468
1264.61	0.000834		1400.89	0.000396			812.338	0.001127			291.428	0.000368			1242.6	-0.000472			47.708	0.000111			771.018	0.000454
1264.61	0.000811		1400.89	0.000459			812.339	0.001164			291.429	0.000434			1242.6	-0.000442			47.709	4.1e-05			771.019	0.000442
1264.61	0.000748		1400.89	0.000496			812.34	0.001188			291.43	0.000458			1242.6	-0.000402			47.71	1.8e-05			771.02	0.000449
1264.61	0.000661		1400.89	0.000496			812.341	0.001259			291.431	0.000356			1242.6	-0.000408			47.711	-5.4e-05			771.021	0.000498
1264.61	0.0006		1400.89	0.000453			812.342	0.001322			291.432	0.000256			1242.6	-0.000439			47.712	-0.000145			771.022	0.000516
1264.61	0.000602		1400.89	0.000393			812.343	0.001369			291.433	0.000293			1242.6	-0.000458			47.713	-0.000206			771.023	0.000443
1264.61	0.000594		1400.89	0.000392			812.344	0.001361			291.434	0.000396			1242.6	-0.000424			47.714	-0.000252			771.024	0.000385
1264.62	0.000574		1400.89	0.000384			812.345	0.001332			291.435	0.00044			1242.61	-0.000414			47.715	-0.000288			771.025	0.000452
1264.62	0.00059		1400.9	0.000356			812.346	0.001295			291.436	0.000391			1242.61	-0.000418			47.716	-0.000323			771.026	0.000571
1264.62	0.000591		1400.9	0.000341			812.347	0.001266			291.437	0.000341			1242.61	-0.000325			47.717	-0.000334			771.027	0.000658
1264.62	0.000533		1400.9	0.000359			812.348	0.001258			291.438	0.000351			1242.61	-0.000194			47.718	-0.000346			771.028	0.000685
1264.62	0.000448		1400.9	0.000364			812.349	0.00125			291.439	0.000394			1242.61	-0.000137			47.719	-0.000403			771.029	0.000649
1264.62	0.000381		1400.9	0.000349			812.35	0.001191			291.44	0.000388			1242.61	-0.000156			47.72	-0.000499			771.03	0.000606
1264.62	0.000285		1400.9	0.000313			812.351	0.001074			291.441	0.000377			1242.61	-0.000274			47.721	-0.000543			771.031	0.000547
1264.62	0.000169		1400.9	0.000256			812.352	0.000937			291.442	0.00035			1242.61	-0.000381			47.722	-0.000588			771.032	0.000483
1264.62	7.1e-05		1400.9	0.000213			812.353	0.000877			291.443	0.000316			1242.61	-0.000327			47.723	-0.000689			771.033	0.000503
1264.62	5e-05		1400.9	0.000219			812.354	0.000896			291.444	0.000305			1242.61	-0.000196			47.724	-0.000781			771.034	0.000577
1264.62	4.3e-05		1400.9	0.000247			812.355	0.000951			291.445	0.000331			1242.62	-5.1e-05			47.725	-0.000876			771.035	0.000609
1264.63	3.9e-05		1400.91	0.000271			812.356	0.000944			291.446	0.000378			1242.62	4.9e-05			47.726	-0.00103			771.036	0.000608
1264.63	2.8e-05		1400.91	0.000271			812.357	0.000939			291.447	0.000382			1242.62	6.4e-05			47.727	-0.001154			771.037	0.00064
1264.63	-2.2e-05		1400.91	0.000289			812.358	0.000978			291.448	0.00031			1242.62	4.8e-05			47.728	-0.001248			771.038	0.000751
1264.63	-6.5e-05		1400.91	0.000282			812.359	0.001019			291.449	0.000231			1242.62	6.4e-05			47.729	-0.001307			771.039	0.000899
1264.63	-7.7e-05		1400.91	0.000261			812.36	0.001081			291.45	0.000162			1242.62	0.000124			47.73	-0.001309			771.04	0.000999
1264.63	-7.9e-05		1400.91	0.000321			812.361	0.001136			291.451	0.000163			1242.62	0.000221			47.731	-0.001263			771.041	0.001001
1264.63	-3.1e-05		1400.91	0.000388			812.362	0.001146			291.452	0.000202			1242.62	0.00031			47.732	-0.001137			771.042	0.000967
1264.63	5.8e-05		1400.91	0.000406			812.363	0.001178			291.453	0.000216			1242.62	0.000314			47.733	-0.001008			771.043	0.001016
1264.63	0.000104		1400.91	0.000408			812.364	0.001194			291.454	0.000136			1242.62	0.000277			47.734	-0.000921			771.044	0.001076
1264.63	0.000122		1400.91	0.000425			812.365	0.001124			291.455	3.8e-05			1242.62	0.000227			47.735	-0.000958			771.045	0.001107
1264.64	0.000124		1400.92	0.000473			812.366	0.001036			291.456	-2.9e-05			1242.63	0.000192			47.736	-0.001062			771.046	0.001101
1264.64	0.000121		1400.92	0.000533			812.367	0.001009			291.457	-7.6e-05			1242.63	0.000168			47.737	-0.001145			771.047	0.00108
1264.64	0.000139		1400.92	0.00056			812.368	0.001062			291.458	-0.000125			1242.63	0.000152			47.738	-0.001186			771.048	0.001004
1264.64	0.000184		1400.92	0.000547			812.369	0.00112			291.459	-0.000179			1242.63	0.000151			47.739	-0.001181			771.049	0.000881
1264.64	0.000244		1400.92	0.000576			812.37	0.001153			291.46	-0.00021			1242.63	0.000223			47.74	-0.001114			771.05	0.000831
1264.64	0.000258		1400.92	0.000581			812.371	0.001066			291.461	-0.000226			1242.63	0.000359			47.741	-0.001028			771.051	0.000846
1264.64	0.000161		1400.92	0.000569			812.372	0.000956			291.462	-0.000233			1242.63	0.000508			47.742	-0.001004			771.052	0.000851
1264.64	3e-05		1400.92	0.000608			812.373	0.000924			291.463	-0.000241			1242.63	0.000577			47.743	-0.001106			771.053	0.000878
1264.64	6e-06		1400.92	0.000652			812.374	0.000958			291.464	-0.000296			1242.63	0.000537			47.744	-0.001222			771.054	0.000955
1264.64	7.4e-05		1400.92	0.000644			812.375	0.000989			291.465	-0.000386			1242.63	0.000489			47.745	-0.001211			771.055	0.000957
1264.65	0.00014		1400.93	0.000604			812.376	0.001019			291.466	-0.000441			1242.64	0.000448			47.746	-0.00111			771.056	0.000914
1264.65	0.000129		1400.93	0.000596			812.377	0.001046			291.467	-0.000499			1242.64	0.000388			47.747	-0.001059			771.057	0.000905
1264.65	9.3e-05		1400.93	0.000621			812.378	0.001058			291.468	-0.000576			1242.64	0.000359			47.748	-0.001129			771.058	0.000941
1264.65	0.00011		1400.93	0.000607			812.379	0.001027			291.469	-0.000683			1242.64	0.000346			47.749	-0.001283			771.059	0.000934
1264.65	0.000139		1400.93	0.000545			812.38	0.000969			291.47	-0.000783			1242.64	0.000255			47.75	-0.001366			771.06	0.000884
1264.65	0.000127		1400.93	0.000454			812.381	0.000876			291.471	-0.000894			1242.64	0.000137			47.751	-0.001345			771.061	0.000769
1264.65	9.6e-05		1400.93	0.000371			812.382	0.000843			291.472	-0.00098			1242.64	8.4e-05			47.752	-0.001233			771.062	0.000662
1264.65	0.000118		1400.93	0.000351			812.383	0.000904			291.473	-0.001126			1242.64	8.5e-05			47.753	-0.001089			771.063	0.000593
1264.65	0.000106		1400.93	0.000331			812.384	0.001018			291.474	-0.001316			1242.64	0.000126			47.754	-0.00108			771.064	0.000598
1264.65	3.8e-05		1400.93	0.000313			812.385	0.001071			291.475	-0.001443			1242.64	0.000225			47.755	-0.001149			771.065	0.000606
1264.66	1.5e-05		1400.94	0.000359			812.386	0.001023			291.476	-0.001485			1242.65	0.000274			47.756	-0.001144			771.066	0.000568
1264.66	4.3e-05		1400.94	0.000476			812.387	0.001041			291.477	-0.001465			1242.65	0.000228			47.757	-0.001114			771.067	0.000467
1264.66	8.1e-05		1400.94	0.000603			812.388	0.001079			291.478	-0.001457			1242.65	0.00015			47.758	-0.001068			771.068	0.000342
1264.66	0.000138		1400.94	0.000664			812.389	0.001131			291.479	-0.00147			1242.65	0.000213			47.759	-0.001096			771.069	0.000224
1264.66	0.000224		1400.94	0.000651			812.39	0.001123			291.48	-0.001548			1242.65	0.000332			47.76	-0.001191			771.07	0.000106
1264.66	0.000309		1400.94	0.000624			812.391	0.001046			291.481	-0.001711			1242.65	0.000409			47.761	-0.001228			771.071	4.3e-05
1264.66	0.000356		1400.94	0.000622			812.392	0.000992			291.482	-0.00186			1242.65	0.000448			47.762	-0.001184			771.072	7.1e-05
1264.66	0.000363		1400.94	0.000571			812.393	0.000962			291.483	-0.001861			1242.65	0.000422			47.763	-0.001161			771.073	7.6e-05
1264.66	0.00031		1400.94	0.000528			812.394	0.000942			291.484	-0.00177			1242.65	0.00038			47.764	-0.001139			771.074	-1.3e-05
1264.66	0.000234		1400.94	0.000481			812.395	0.000957			291.485	-0.001676			1242.65	0.000383			47.765	-0.001074			771.075	-0.000119
1264.67	0.000169		1400.95	0.000473			812.396	0.001037			291.486	-0.001624			1242.66	0.000399			47.766	-0.000955			771.076	-0.000164
1264.67	0.000134		1400.95	0.000515			812.397	0.001114			291.487	-0.001671			1242.66	0.000434			47.767	-0.000836			771.077	-9.8e-05
1264.67	0.000116		1400.95	0.000524			812.398	0.001156			291.488	-0.001746			1242.66	0.000504			47.768	-0.000771			771.078	4.1e-05
1264.67	0.000124		1400.95	0.000472			812.399	0.001099			291.489	-0.00182			1242.66	0.000599			47.769	-0.000738			771.079	0.000153
1264.67	0.000178		1400.95	0.000341			812.4	0.001026			291.49	-0.001849			1242.66	0.000631			47.77	-0.000684			771.08	0.000163
1264.67	0.000276		1400.95	0.000189			812.401	0.001025			291.491	-0.001799			1242.66	0.000588			47.771	-0.000652			771.081	0.000106
1264.67	0.000322		1400.95	9.4e-05			812.402	0.001077			291.492	-0.001707			1242.66	0.000483			47.772	-0.000658			771.082	-4e-06
1264.67	0.000266		1400.95	0.00013			812.403	0.001183			291.493	-0.001654			1242.66	0.000371			47.773	-0.000666			771.083	-0.000103
1264.67	0.000178		1400.95	0.000216			812.404	0.001268			291.494	-0.001619			1242.66	0.000339			47.774	-0.000671			771.084	-0.000118
1264.67	0.000159		1400.95	0.000247			812.405	0.001303			291.495	-0.001559			1242.66	0.000395			47.775	-0.000683			771.085	-0.0001
1264.68	0.000221		1400.96	0.000247			812.406	0.001289			291.496	-0.00148			1242.67	0.000483			47.776	-0.000671			771.086	-7.4e-05
1264.68	0.000259		1400.96	0.000218			812.407	0.00127			291.497	-0.001373			1242.67	0.000564			47.777	-0.000613			771.087	1e-06
1264.68	0.000273		1400.96	0.000199			812.408	0.001204			291.498	-0.001258			1242.67	0.000634			47.778	-0.000554			771.088	9.9e-05
1264.68	0.000294		1400.96	0.000249			812.409	0.001133			291.499	-0.001165			1242.67	0.000642			47.779	-0.000517			771.089	0.000171
1264.68	0.000278		1400.96	0.000261			812.41	0.001077			291.5	-0.001112			1242.67	0.000568			47.78	-0.000449			771.09	0.000179
1264.68	0.000229		1400.96	0.000218			812.411	0.001059			291.501	-0.001086			1242.67	0.0005			47.781	-0.000285			771.091	0.000147
1264.68	0.000197		1400.96	0.000219			812.412	0.001093			291.502	-0.00106			1242.67	0.000425			47.782	-0.000152			771.092	0.000109
1264.68	0.000182		1400.96	0.000251			812.413	0.001144			291.503	-0.000958			1242.67	0.000347			47.783	-9.3e-05			771.093	3.9e-05
1264.68	0.000168		1400.96	0.000248			812.414	0.001149			291.504	-0.000801			1242.67	0.000296			47.784	-0.000113			771.094	-3.9e-05
1264.68	0.000128		1400.96	0.000221			812.415	0.001109			291.505	-0.000643			1242.67	0.000276			47.785	-0.000141			771.095	-5.4e-05
1264.69	0.000124		1400.97	0.000161			812.416	0.001128			291.506	-0.000534			1242.68	0.00033			47.786	-0.000148			771.096	-6.1e-05
1264.69	0.000119		1400.97	0.000105			812.417	0.001186			291.507	-0.000454			1242.68	0.000409			47.787	-0.000155			771.097	-7.1e-05
1264.69	0.000108		1400.97	8.6e-05			812.418	0.001186			291.508	-0.000399			1242.68	0.000463			47.788	-0.000152			771.098	-9.6e-05
1264.69	0.000151		1400.97	6.8e-05			812.419	0.001118			291.509	-0.000386			1242.68	0.000448			47.789	-0.000104			771.099	-0.000121
1264.69	0.000198		1400.97	-2.5e-05			812.42	0.001083			291.51	-0.000313			1242.68	0.000398			47.79	-1.3e-05			771.1	-9.6e-05
1264.69	0.000171		1400.97	-0.000127			812.421	0.001094			291.511	-0.000188			1242.68	0.000364			47.791	8.8e-05			771.101	-2.6e-05
1264.69	7.1e-05		1400.97	-0.000149			812.422	0.001099			291.512	-4.8e-05			1242.68	0.000365			47.792	0.000163			771.102	2.5e-05
1264.69	-3.3e-05		1400.97	-0.000128			812.423	0.001096			291.513	5.9e-05			1242.68	0.000462			47.793	0.000183			771.103	4.1e-05
1264.69	-6.1e-05		1400.97	-0.000144			812.424	0.0011			291.514	9.5e-05			1242.68	0.000572			47.794	0.000224			771.104	4.9e-05
1264.69	-9e-06		1400.97	-0.000263			812.425	0.001152			291.515	8.3e-05			1242.68	0.000617			47.795	0.000286			771.105	1.1e-05
1264.7	7.1e-05		1400.98	-0.000442			812.426	0.001218			291.516	3.1e-05			1242.69	0.000603			47.796	0.00034			771.106	-1.4e-05
1264.7	0.000154		1400.98	-0.000618			812.427	0.001208			291.517	9e-06			1242.69	0.000543			47.797	0.000354			771.107	-4.3e-05
1264.7	0.000218		1400.98	-0.000754			812.428	0.001199			291.518	3.6e-05			1242.69	0.000499			47.798	0.000346			771.108	-4.2e-05
1264.7	0.000215		1400.98	-0.000754			812.429	0.001196			291.519	5.3e-05			1242.69	0.000503			47.799	0.000398			771.109	-4e-06
1264.7	0.000136		1400.98	-0.000753			812.43	0.00121			291.52	5.8e-05			1242.69	0.00054			47.8	0.00048			771.11	4.1e-05
1264.7	0.000118		1400.98	-0.000801			812.431	0.001242			291.521	9e-05			1242.69	0.000568			47.801	0.000562			771.111	5.3e-05
1264.7	0.000188		1400.98	-0.000836			812.432	0.001236			291.522	0.000132			1242.69	0.000528			47.802	0.000566			771.112	2.9e-05
1264.7	0.000238		1400.98	-0.000839			812.433	0.001184			291.523	0.000129			1242.69	0.000384			47.803	0.000543			771.113	4e-06
1264.7	0.000246		1400.98	-0.000859			812.434	0.001086			291.524	0.000101			1242.69	0.000267			47.804	0.000594			771.114	-5.5e-05
1264.7	0.00027		1400.98	-0.000903			812.435	0.001013			291.525	8.9e-05			1242.69	0.000194			47.805	0.00073			771.115	-4.6e-05
1264.71	0.000318		1400.99	-0.000962			812.436	0.001047			291.526	0.000115			1242.7	0.000184			47.806	0.000895			771.116	-1.4e-05
1264.71	0.000328		1400.99	-0.001044			812.437	0.001131			291.527	0.00014			1242.7	0.000291			47.807	0.001011			771.117	-6.4e-05
1264.71	0.000316		1400.99	-0.001083			812.438	0.001216			291.528	0.000149			1242.7	0.000455			47.808	0.001099			771.118	-0.00012
1264.71	0.000267		1400.99	-0.001159			812.439	0.001296			291.529	0.000126			1242.7	0.000583			47.809	0.00123			771.119	-0.000118
1264.71	0.00017		1400.99	-0.001214			812.44	0.001283			291.53	0.000103			1242.7	0.000648			47.81	0.001339			771.12	-8.1e-05
1264.71	7.7e-05		1400.99	-0.001203			812.441	0.001188			291.531	6e-05			1242.7	0.000586			47.811	0.001352			771.121	-6.3e-05
1264.71	4.2e-05		1400.99	-0.001192			812.442	0.001117			291.532	-2.6e-05			1242.7	0.000483			47.812	0.001293			771.122	-2.3e-05
1264.71	5.7e-05		1400.99	-0.001259			812.443	0.00114			291.533	-0.000104			1242.7	0.00042			47.813	0.001218			771.123	8e-06
1264.71	5.9e-05		1400.99	-0.001338			812.444	0.001233			291.534	-0.000101			1242.7	0.000396			47.814	0.001149			771.124	1.4e-05
1264.71	1.3e-05		1400.99	-0.001411			812.445	0.001335			291.535	-4.9e-05			1242.7	0.000407			47.815	0.001105			771.125	6e-06
1264.72	-0.000141		1401	-0.001484			812.446	0.001325			291.536	-1.9e-05			1242.71	0.000426			47.816	0.00113			771.126	-1.1e-05
1264.72	-0.000293		1401	-0.001499			812.447	0.001236			291.537	-1.3e-05			1242.71	0.000432			47.817	0.001164			771.127	9e-06
1264.72	-0.000348		1401	-0.001473			812.448	0.001144			291.538	-8e-06			1242.71	0.000334			47.818	0.001126			771.128	9e-06
1264.72	-0.000292		1401	-0.001404			812.449	0.001124			291.539	3.7e-05			1242.71	0.000155			47.819	0.001034			771.129	-1.6e-05
1264.72	-0.000159		1401	-0.001334			812.45	0.001092			291.54	6e-05			1242.71	-6e-06			47.82	0.000978			771.13	-2e-06
1264.72	-3.8e-05		1401	-0.00129			812.451	0.001058			291.541	4.4e-05			1242.71	-0.000135			47.821	0.000988			771.131	3.4e-05
1264.72	1e-05		1401	-0.001263			812.452	0.001083			291.542	1.1e-05			1242.71	-0.000232			47.822	0.00107			771.132	0.00011
1264.72	4.8e-05		1401	-0.001257			812.453	0.001169			291.543	-4e-06			1242.71	-0.000263			47.823	0.001056			771.133	0.00018
1264.72	4.4e-05		1401	-0.001283			812.454	0.00118			291.544	4.4e-05			1242.71	-0.000241			47.824	0.000947			771.134	0.000176
1264.72	-6e-05		1401.01	-0.001274			812.455	0.0011			291.545	0.000105			1242.71	-0.000163			47.825	0.000794			771.135	0.000123
1264.73	-0.000159		1401.01	-0.00125			812.456	0.001087			291.546	0.000113			1242.72	-6.8e-05			47.826	0.000648			771.136	5.7e-05
1264.73	-0.000181		1401.01	-0.001238			812.457	0.001093			291.547	3.3e-05			1242.72	-3.9e-05			47.827	0.000613			771.137	3.9e-05
1264.73	-0.000173		1401.01	-0.001261			812.458	0.00107			291.548	-0.000101			1242.72	-8.9e-05			47.828	0.000639			771.138	4.7e-05
1264.73	-0.000171		1401.01	-0.001248			812.459	0.001033			291.549	-0.000213			1242.72	-0.000175			47.829	0.000574			771.139	6.4e-05
1264.73	-0.000161		1401.01	-0.001223			812.46	0.001008			291.55	-0.000255			1242.72	-0.000185			47.83	0.000454			771.14	5.6e-05
1264.73	-6.4e-05		1401.01	-0.001189			812.461	0.001048			291.551	-0.000238			1242.72	-0.000138			47.831	0.000404			771.141	5.9e-05
1264.73	4.9e-05		1401.01	-0.001159			812.462	0.001184			291.552	-0.000231			1242.72	-5.8e-05			47.832	0.000379			771.142	0.000102
1264.73	9.1e-05		1401.01	-0.001149			812.463	0.001248			291.553	-0.000266			1242.72	-3.9e-05			47.833	0.000331			771.143	0.000176
1264.73	0.000108		1401.01	-0.001175			812.464	0.001203			291.554	-0.000345			1242.72	-0.000103			47.834	0.000271			771.144	0.000211
1264.73	0.000111		1401.02	-0.001268			812.465	0.001149			291.555	-0.000419			1242.72	-0.000219			47.835	0.000216			771.145	0.000273
1264.74	0.000145		1401.02	-0.001291			812.466	0.001142			291.556	-0.000417			1242.73	-0.000323			47.836	0.000202			771.146	0.000309
1264.74	0.000191		1401.02	-0.001191			812.467	0.001166			291.557	-0.000301			1242.73	-0.00037			47.837	0.000264			771.147	0.000222
1264.74	0.000239		1401.02	-0.001036			812.468	0.001163			291.558	-0.000188			1242.73	-0.000381			47.838	0.000368			771.148	9.8e-05
1264.74	0.0003		1401.02	-0.000893			812.469	0.001092			291.559	-0.000137			1242.73	-0.000411			47.839	0.000433			771.149	8.4e-05
1264.74	0.000294		1401.02	-0.000787			812.47	0.000986			291.56	-8.9e-05			1242.73	-0.000438			47.84	0.000451			771.15	0.000206
1264.74	0.000226		1401.02	-0.000716			812.471	0.000871			291.561	-4.3e-05			1242.73	-0.000494			47.841	0.000461			771.151	0.000329
1264.74	0.00016		1401.02	-0.000652			812.472	0.000822			291.562	-6e-06			1242.73	-0.000539			47.842	0.000489			771.152	0.00038
1264.74	0.000108		1401.02	-0.000648			812.473	0.000863			291.563	1.2e-05			1242.73	-0.000577			47.843	0.000513			771.153	0.000323
1264.74	6.6e-05		1401.02	-0.000685			812.474	0.000923			291.564	-3.9e-05			1242.73	-0.000614			47.844	0.000544			771.154	0.000197
1264.74	-1.3e-05		1401.03	-0.000761			812.475	0.000884			291.565	-0.000163			1242.73	-0.000625			47.845	0.000534			771.155	6.6e-05
1264.75	-9e-05		1401.03	-0.00079			812.476	0.000751			291.566	-0.000225			1242.74	-0.00061			47.846	0.000449			771.156	-4e-06
1264.75	-5.2e-05		1401.03	-0.000778			812.477	0.000689			291.567	-0.000241			1242.74	-0.000607			47.847	0.00031			771.157	-1e-06
1264.75	4.4e-05		1401.03	-0.000708			812.478	0.00073			291.568	-0.000203			1242.74	-0.000593			47.848	0.000252			771.158	3.5e-05
1264.75	8.2e-05		1401.03	-0.000609			812.479	0.000738			291.569	-0.000141			1242.74	-0.000561			47.849	0.000268			771.159	5.3e-05
1264.75	5.7e-05		1401.03	-0.000536			812.48	0.000684			291.57	-9.3e-05			1242.74	-0.000511			47.85	0.000258			771.16	4.3e-05
1264.75	3e-06		1401.03	-0.000432			812.481	0.0006			291.571	-7.4e-05			1242.74	-0.000456			47.851	0.000236			771.161	1.7e-05
1264.75	-5.8e-05		1401.03	-0.000408			812.482	0.000449			291.572	-9e-05			1242.74	-0.000423			47.852	0.000222			771.162	2e-05
1264.75	-0.000103		1401.03	-0.000491			812.483	0.000359			291.573	-0.000113			1242.74	-0.000429			47.853	0.000198			771.163	6.9e-05
1264.75	-4.6e-05		1401.03	-0.000551			812.484	0.000362			291.574	-7.9e-05			1242.74	-0.000448			47.854	0.000261			771.164	0.000114
1264.76	9.4e-05		1401.04	-0.000554			812.485	0.000388			291.575	-3.4e-05			1242.74	-0.000418			47.855	0.000389			771.165	0.000154
1264.76	0.000202		1401.04	-0.000454			812.486	0.000377			291.576	-3e-06			1242.75	-0.000354			47.856	0.000468			771.166	0.000197
1264.76	0.000241		1401.04	-0.00025			812.487	0.000355			291.577	1.8e-05			1242.75	-0.000281			47.857	0.000474			771.167	0.000211
1264.76	0.000221		1401.04	1.3e-05			812.488	0.000321			291.578	-6e-06			1242.75	-0.000293			47.858	0.000423			771.168	0.000209
1264.76	0.000139		1401.04	0.000224			812.489	0.000246			291.579	-7.3e-05			1242.75	-0.000398			47.859	0.000379			771.169	0.000219
1264.76	7e-06		1401.04	0.000299			812.49	0.000146			291.58	-0.000131			1242.75	-0.000521			47.86	0.000361			771.17	0.000213
1264.76	-8.2e-05		1401.04	0.000267			812.491	4.8e-05			291.581	-0.000189			1242.75	-0.000572			47.861	0.000323			771.171	0.00023
1264.76	-9.3e-05		1401.04	0.000205			812.492	-2e-05			291.582	-0.000196			1242.75	-0.00053			47.862	0.000301			771.172	0.0003
1264.76	-8.4e-05		1401.04	0.000143			812.493	-1.5e-05			291.583	-0.000151			1242.75	-0.000426			47.863	0.000251			771.173	0.000311
1264.76	-1e-05		1401.04	0.000141			812.494	-1.6e-05			291.584	-0.000108			1242.75	-0.00032			47.864	0.000189			771.174	0.000242
1264.77	0.000124		1401.05	0.000253			812.495	-7.1e-05			291.585	-8.3e-05			1242.76	-0.000289			47.865	0.000141			771.175	0.000214
1264.77	0.000206		1401.05	0.000431			812.496	-0.000111			291.586	-0.000173			1242.76	-0.000293			47.866	0.000102			771.176	0.000228
1264.77	0.000205		1401.05	0.000578			812.497	-8.8e-05			291.587	-0.000275			1242.76	-0.000276			47.867	0.000116			771.177	0.000239
1264.77	0.000162		1401.05	0.000635			812.498	-8.7e-05			291.588	-0.000302			1242.76	-0.000211			47.868	0.000184			771.178	0.000254
1264.77	0.000215		1401.05	0.000655			812.499	-0.000143			291.589	-0.000258			1242.76	-0.00021			47.869	0.000273			771.179	0.000336
1264.77	0.000288		1401.05	0.000651			812.5	-0.000199			291.59	-0.000223			1242.76	-0.000248			47.87	0.000339			771.18	0.000417
1264.77	0.000296		1401.05	0.000614			812.501	-0.000243			291.591	-0.000155			1242.76	-0.000286			47.871	0.000339			771.181	0.000409
1264.77	0.000243		1401.05	0.00062			812.502	-0.000304			291.592	-7.6e-05			1242.76	-0.000388			47.872	0.000298			771.182	0.000372
1264.77	0.000134		1401.05	0.000649			812.503	-0.000364			291.593	-2.2e-05			1242.76	-0.000463			47.873	0.000281			771.183	0.00033
1264.77	6e-06		1401.05	0.000686			812.504	-0.00037			291.594	8e-06			1242.76	-0.000474			47.874	0.000297			771.184	0.000281
1264.78	-0.000101		1401.06	0.000719			812.505	-0.000289			291.595	4.6e-05			1242.77	-0.000422			47.875	0.000293			771.185	0.000225
1264.78	-0.000123		1401.06	0.000759			812.506	-0.000219			291.596	7.7e-05			1242.77	-0.000325			47.876	0.000258			771.186	0.000179
1264.78	-5e-05		1401.06	0.000748			812.507	-0.000208			291.597	3.2e-05			1242.77	-0.00019			47.877	0.000191			771.187	0.000186
1264.78	6.5e-05		1401.06	0.000653			812.508	-0.000251			291.598	-4.8e-05			1242.77	-0.000136			47.878	0.000124			771.188	0.000251
1264.78	0.000127		1401.06	0.000563			812.509	-0.000319			291.599	-2.9e-05			1242.77	-0.000208			47.879	7e-05			771.189	0.000304
1264.78	0.000198		1401.06	0.000451			812.51	-0.000408			291.6	9.9e-05			1242.77	-0.000305			47.88	-4.5e-05			771.19	0.000326
1264.78	0.000228		1401.06	0.000366			812.511	-0.000494			291.601	0.000208			1242.77	-0.000382			47.881	-0.000149			771.191	0.000358
1264.78	0.000173		1401.06	0.000322			812.512	-0.000538			291.602	0.000198			1242.77	-0.000436			47.882	-0.000214			771.192	0.000413
1264.78	9.4e-05		1401.06	0.000333			812.513	-0.000526			291.603	0.000138			1242.77	-0.000421			47.883	-0.000212			771.193	0.000498
1264.78	4.3e-05		1401.06	0.000372			812.514	-0.000483			291.604	8.7e-05			1242.77	-0.00032			47.884	-0.000167			771.194	0.000588
1264.79	-1e-06		1401.07	0.000383			812.515	-0.000446			291.605	3.4e-05			1242.78	-0.000272			47.885	-0.000134			771.195	0.00065
1264.79	-2.1e-05		1401.07	0.000353			812.516	-0.000423			291.606	-4.5e-05			1242.78	-0.000263			47.886	-0.000108			771.196	0.000656
1264.79	-1.9e-05		1401.07	0.000331			812.517	-0.000354			291.607	-9.5e-05			1242.78	-0.000261			47.887	-5e-06			771.197	0.000659
1264.79	-1.4e-05		1401.07	0.000334			812.518	-0.000271			291.608	-0.000134			1242.78	-0.000247			47.888	0.000119			771.198	0.000642
1264.79	2.9e-05		1401.07	0.000364			812.519	-0.000213			291.609	-0.000178			1242.78	-0.000224			47.889	0.000128			771.199	0.000571
1264.79	4.2e-05		1401.07	0.000446			812.52	-0.000208			291.61	-0.000165			1242.78	-0.000178			47.89	5.4e-05			771.2	0.000434
1264.79	2.6e-05		1401.07	0.000449			812.521	-0.000214			291.611	-9.4e-05			1242.78	-0.00015			47.891	6.7e-05			771.201	0.000305
1264.79	1.4e-05		1401.07	0.000333			812.522	-0.000251			291.612	-6.3e-05			1242.78	-0.000108			47.892	0.000188			771.202	0.000206
1264.79	1.1e-05		1401.07	0.00016			812.523	-0.000288			291.613	-0.000118			1242.78	-5.6e-05			47.893	0.000274			771.203	0.000143
1264.79	-3.7e-05		1401.07	9.6e-05			812.524	-0.000325			291.614	-0.000114			1242.78	-2.9e-05			47.894	0.000215			771.204	0.000139
1264.8	-0.000104		1401.08	0.000123			812.525	-0.000324			291.615	-4.8e-05			1242.79	-5.3e-05			47.895	0.000156			771.205	0.000211
1264.8	-0.000111		1401.08	0.000152			812.526	-0.000292			291.616	-6.6e-05			1242.79	-5.1e-05			47.896	0.000176			771.206	0.000274
1264.8	-2.6e-05		1401.08	0.000131			812.527	-0.000265			291.617	-0.0001			1242.79	-6e-06			47.897	0.000217			771.207	0.000311
1264.8	6.8e-05		1401.08	6.4e-05			812.528	-0.000252			291.618	-2.6e-05			1242.79	3.9e-05			47.898	0.000271			771.208	0.000284
1264.8	7.9e-05		1401.08	-8e-06			812.529	-0.000176			291.619	0.000114			1242.79	8.4e-05			47.899	0.000328			771.209	0.000229
1264.8	4.8e-05		1401.08	-7.3e-05			812.53	-5.1e-05			291.62	0.00017			1242.79	0.000104			47.9	0.000375			771.21	0.000231
1264.8	2.1e-05		1401.08	-0.000131			812.531	7.6e-05			291.621	0.000127			1242.79	0.000124			47.901	0.000441			771.211	0.000288
1264.8	-4.3e-05		1401.08	-0.000124			812.532	0.000134			291.622	1.2e-05			1242.79	0.000159			47.902	0.000488			771.212	0.000283
1264.8	-7.1e-05		1401.08	-8.4e-05			812.533	0.000209			291.623	-0.000121			1242.79	0.00018			47.903	0.000511			771.213	0.000211
1264.8	-6.7e-05		1401.08	-2.2e-05			812.534	0.000304			291.624	-0.000248			1242.79	0.000169			47.904	0.000523			771.214	0.000125
1264.81	2e-06		1401.09	7.6e-05			812.535	0.000376			291.625	-0.000259			1242.8	0.000164			47.905	0.000539			771.215	0.000111
1264.81	0.000122		1401.09	0.000159			812.536	0.000436			291.626	-0.000201			1242.8	0.000158			47.906	0.000594			771.216	8.4e-05
1264.81	0.000216		1401.09	0.000162			812.537	0.000488			291.627	-0.000113			1242.8	0.000188			47.907	0.000691			771.217	4.8e-05
1264.81	0.000276		1401.09	0.000131			812.538	0.000521			291.628	-6.8e-05			1242.8	0.000241			47.908	0.000811			771.218	4.7e-05
1264.81	0.000277		1401.09	0.000123			812.539	0.000483			291.629	-7.9e-05			1242.8	0.000271			47.909	0.000864			771.219	6.8e-05
1264.81	0.000226		1401.09	0.000145			812.54	0.000438			291.63	-0.000131			1242.8	0.000271			47.91	0.000858			771.22	4.1e-05
1264.81	0.000233		1401.09	0.000174			812.541	0.000496			291.631	-0.000161			1242.8	0.000306			47.911	0.000829			771.221	-4.9e-05
1264.81	0.000336		1401.09	0.000159			812.542	0.000564			291.632	-0.000186			1242.8	0.000408			47.912	0.000756			771.222	-6.3e-05
1264.81	0.000451		1401.09	0.000104			812.543	0.000586			291.633	-0.000183			1242.8	0.000526			47.913	0.000713			771.223	4.6e-05
1264.81	0.000484		1401.09	0.000108			812.544	0.000588			291.634	-0.000145			1242.8	0.000607			47.914	0.000752			771.224	0.000229
1264.82	0.000444		1401.1	0.000113			812.545	0.00062			291.635	-8.4e-05			1242.81	0.000574			47.915	0.000866			771.225	0.000347
1264.82	0.000345		1401.1	8.6e-05			812.546	0.000689			291.636	-5.3e-05			1242.81	0.000478			47.916	0.001007			771.226	0.000396
1264.82	0.000201		1401.1	5.8e-05			812.547	0.000741			291.637	-5.6e-05			1242.81	0.000349			47.917	0.001097			771.227	0.000418
1264.82	7.1e-05		1401.1	8e-05			812.548	0.000763			291.638	-0.000144			1242.81	0.000273			47.918	0.00111			771.228	0.000383
1264.82	5.9e-05		1401.1	0.000138			812.549	0.000786			291.639	-0.000224			1242.81	0.000298			47.919	0.001092			771.229	0.000351
1264.82	0.000143		1401.1	0.000171			812.55	0.000813			291.64	-0.000171			1242.81	0.000366			47.92	0.001101			771.23	0.000338
1264.82	0.000179		1401.1	0.000196			812.551	0.000854			291.641	-0.000105			1242.81	0.00041			47.921	0.001101			771.231	0.000292
1264.82	0.000148		1401.1	0.000194			812.552	0.000994			291.642	-2e-06			1242.81	0.000403			47.922	0.001154			771.232	0.000195
1264.82	0.000121		1401.1	0.000194			812.553	0.001148			291.643	8e-05			1242.81	0.000372			47.923	0.001302			771.233	9.3e-05
1264.82	0.00015		1401.1	0.000159			812.554	0.001237			291.644	4.6e-05			1242.81	0.000318			47.924	0.001475			771.234	7.6e-05
1264.83	0.000155		1401.11	0.000138			812.555	0.001248			291.645	-2.8e-05			1242.82	0.000293			47.925	0.001584			771.235	0.000122
1264.83	0.000177		1401.11	0.000171			812.556	0.001216			291.646	-6.8e-05			1242.82	0.000243			47.926	0.001623			771.236	0.000199
1264.83	0.000216		1401.11	0.000239			812.557	0.001137			291.647	-8.6e-05			1242.82	0.000156			47.927	0.001618			771.237	0.000247
1264.83	0.000189		1401.11	0.000284			812.558	0.001081			291.648	-6.9e-05			1242.82	9.5e-05			47.928	0.001578			771.238	0.000276
1264.83	0.000112		1401.11	0.000307			812.559	0.001068			291.649	-6.9e-05			1242.82	3.4e-05			47.929	0.001606			771.239	0.000267
1264.83	6.1e-05		1401.11	0.000313			812.56	0.001076			291.65	-9.4e-05			1242.82	2.4e-05			47.93	0.001699			771.24	0.000227
1264.83	6.3e-05		1401.11	0.000342			812.561	0.001152			291.651	-0.000108			1242.82	7.3e-05			47.931	0.001813			771.241	0.000203
1264.83	0.000108		1401.11	0.000405			812.562	0.001244			291.652	-0.000115			1242.82	0.000164			47.932	0.0019			771.242	0.000191
1264.83	0.000106		1401.11	0.000449			812.563	0.001258			291.653	-0.000113			1242.82	0.000168			47.933	0.001916			771.243	0.000216
1264.83	4.8e-05		1401.11	0.000379			812.564	0.001194			291.654	-0.000105			1242.82	8.8e-05			47.934	0.001938			771.244	0.000302
1264.84	8e-06		1401.12	0.000246			812.565	0.001111			291.655	-0.000104			1242.83	3.1e-05			47.935	0.002012			771.245	0.000386
1264.84	-2.6e-05		1401.12	0.000181			812.566	0.001069			291.656	-9.7e-05			1242.83	5e-05			47.936	0.002118			771.246	0.000388
1264.84	-4e-05		1401.12	0.000169			812.567	0.001093			291.657	-0.000113			1242.83	3.9e-05			47.937	0.002238			771.247	0.000289
1264.84	7e-06		1401.12	0.000198			812.568	0.001159			291.658	-0.000128			1242.83	-1.1e-05			47.938	0.002311			771.248	0.000179
1264.84	0.000143		1401.12	0.000258			812.569	0.001268			291.659	-0.000108			1242.83	4e-06			47.939	0.002371			771.249	0.000138
1264.84	0.000219		1401.12	0.000374			812.57	0.001344			291.66	-8.3e-05			1242.83	8.4e-05			47.94	0.002419			771.25	0.000118
1264.84	0.000217		1401.12	0.000506			812.571	0.001308			291.661	-6.3e-05			1242.83	0.000145			47.941	0.002456			771.251	7.3e-05
1264.84	0.000164		1401.12	0.000565			812.572	0.001204			291.662	-4.1e-05			1242.83	0.000143			47.942	0.00249			771.252	-1.7e-05
1264.84	0.000116		1401.12	0.000539			812.573	0.001118			291.663	-7.6e-05			1242.83	0.000159			47.943	0.002552			771.253	-9.4e-05
1264.84	0.000142		1401.12	0.00052			812.574	0.00104			291.664	-0.000111			1242.83	0.00018			47.944	0.002594			771.254	-4.3e-05
1264.85	0.000129		1401.12	0.000489			812.575	0.000994			291.665	-0.000113			1242.84	0.00017			47.945	0.002631			771.255	0.000109
1264.85	7.7e-05		1401.13	0.000473			812.576	0.000966			291.666	-0.000116			1242.84	0.000204			47.946	0.00271			771.256	0.000204
1264.85	-5.8e-05		1401.13	0.000422			812.577	0.000919			291.667	-8.8e-05			1242.84	0.0003			47.947	0.002862			771.257	0.000222
1264.85	-0.000178		1401.13	0.000286			812.578	0.000926			291.668	-7.6e-05			1242.84	0.000334			47.948	0.003032			771.258	0.000205
1264.85	-0.000217		1401.13	0.000124			812.579	0.001004			291.669	-0.000126			1242.84	0.000334			47.949	0.003109			771.259	0.000168
1264.85	-0.000241		1401.13	3.3e-05			812.58	0.001025			291.67	-0.000193			1242.84	0.000395			47.95	0.00313			771.26	0.000193
1264.85	-0.000349		1401.13	6.7e-05			812.581	0.000993			291.671	-0.000284			1242.84	0.000473			47.951	0.003126			771.261	0.000228
1264.85	-0.000425		1401.13	0.000136			812.582	0.001008			291.672	-0.000325			1242.84	0.000543			47.952	0.003172			771.262	0.0002
1264.85	-0.000454		1401.13	0.000187			812.583	0.000983			291.673	-0.000254			1242.84	0.000533			47.953	0.003319			771.263	0.000173
1264.85	-0.000475		1401.13	0.000223			812.584	0.000903			291.674	-0.00017			1242.84	0.000492			47.954	0.0035			771.264	0.000213
1264.86	-0.000451		1401.13	0.000311			812.585	0.000818			291.675	-0.000154			1242.85	0.000418			47.955	0.003709			771.265	0.000246
1264.86	-0.000409		1401.14	0.000374			812.586	0.000775			291.676	-0.000152			1242.85	0.000378			47.956	0.003957			771.266	0.00022
1264.86	-0.000464		1401.14	0.000384			812.587	0.000785			291.677	-0.000106			1242.85	0.000403			47.957	0.004166			771.267	0.000162
1264.86	-0.000549		1401.14	0.000347			812.588	0.000772			291.678	-8.5e-05			1242.85	0.000452			47.958	0.004379			771.268	0.000132
1264.86	-0.000667		1401.14	0.000243			812.589	0.000815			291.679	-0.000151			1242.85	0.000546			47.959	0.004586			771.269	0.000214
1264.86	-0.000794		1401.14	0.000126			812.59	0.00088			291.68	-0.000228			1242.85	0.000674			47.96	0.004755			771.27	0.000293
1264.86	-0.000889		1401.14	4.8e-05			812.591	0.000921			291.681	-0.000215			1242.85	0.000769			47.961	0.004974			771.271	0.000327
1264.86	-0.000976		1401.14	5.3e-05			812.592	0.000934			291.682	-0.000129			1242.85	0.000733			47.962	0.005194			771.272	0.000337
1264.86	-0.001089		1401.14	0.000131			812.593	0.000974			291.683	-1e-05			1242.85	0.000579			47.963	0.005436			771.273	0.000351
1264.86	-0.001191		1401.14	0.000243			812.594	0.001011			291.684	8.9e-05			1242.85	0.000438			47.964	0.005689			771.274	0.000324
1264.87	-0.001223		1401.14	0.000282			812.595	0.000988			291.685	0.000148			1242.86	0.000393			47.965	0.005922			771.275	0.000303
1264.87	-0.001217		1401.15	0.000317			812.596	0.000924			291.686	0.000131			1242.86	0.000367			47.966	0.006198			771.276	0.000271
1264.87	-0.001256		1401.15	0.000331			812.597	0.000843			291.687	5.4e-05			1242.86	0.000348			47.967	0.006497			771.277	0.000239
1264.87	-0.001354		1401.15	0.000307			812.598	0.000804			291.688	2.6e-05			1242.86	0.000251			47.968	0.006714			771.278	0.000259
1264.87	-0.001466		1401.15	0.000263			812.599	0.00088			291.689	-1.4e-05			1242.86	0.000122			47.969	0.006749			771.279	0.000271
1264.87	-0.001511		1401.15	0.000216			812.6	0.000935			291.69	-0.000101			1242.86	0.000133			47.97	0.006639			771.28	0.000254
1264.87	-0.001449		1401.15	0.000181			812.601	0.000925			291.691	-9.8e-05			1242.86	0.000263			47.971	0.00645			771.281	0.000209
1264.87	-0.001351		1401.15	0.000147			812.602	0.000894			291.692	3e-06			1242.86	0.000384			47.972	0.006308			771.282	0.000161
1264.87	-0.00127		1401.15	8.9e-05			812.603	0.000924			291.693	7.6e-05			1242.86	0.000373			47.973	0.006154			771.283	7.4e-05
1264.87	-0.001276		1401.15	4.1e-05			812.604	0.001044			291.694	8.6e-05			1242.86	0.000341			47.974	0.005871			771.284	6e-06
1264.88	-0.001314		1401.15	2.9e-05			812.605	0.001119			291.695	7.9e-05			1242.87	0.000326			47.975	0.005415			771.285	-1e-06
1264.88	-0.00131		1401.16	7e-06			812.606	0.001133			291.696	4.2e-05			1242.87	0.00027			47.976	0.004871			771.286	6.1e-05
1264.88	-0.001299		1401.16	4.9e-05			812.607	0.001166			291.697	-1.1e-05			1242.87	0.000181			47.977	0.004228			771.287	0.000135
1264.88	-0.001314		1401.16	0.000125			812.608	0.001156			291.698	-3e-06			1242.87	7.6e-05			47.978	0.003473			771.288	0.00017
1264.88	-0.001333		1401.16	0.000191			812.609	0.001084			291.699	4.8e-05			1242.87	2.6e-05			47.979	0.002712			771.289	0.000207
1264.88	-0.001351		1401.16	0.000209			812.61	0.000972			291.7	8.1e-05			1242.87	3.3e-05			47.98	0.001938			771.29	0.000214
1264.88	-0.001379		1401.16	0.000218			812.611	0.000916			291.701	4.1e-05			1242.87	5.1e-05			47.981	0.001116			771.291	0.000171
1264.88	-0.001396		1401.16	0.000262			812.612	0.000974			291.702	-2.9e-05			1242.87	3.8e-05			47.982	0.000276			771.292	0.00017
1264.88	-0.001437		1401.16	0.000279			812.613	0.001053			291.703	-0.000124			1242.87	-6.1e-05			47.983	-0.000633			771.293	0.000203
1264.88	-0.00145		1401.16	0.000271			812.614	0.001074			291.704	-0.000246			1242.87	-0.000188			47.984	-0.001568			771.294	0.000188
1264.88	-0.001468		1401.16	0.00025			812.615	0.001036			291.705	-0.000346			1242.88	-0.00026			47.985	-0.002491			771.295	0.000116
1264.89	-0.001471		1401.17	0.000229			812.616	0.000946			291.706	-0.000331			1242.88	-0.000319			47.986	-0.003415			771.296	3.8e-05
1264.89	-0.001413		1401.17	0.000204			812.617	0.000863			291.707	-0.000242			1242.88	-0.000394			47.987	-0.004266			771.297	3.1e-05
1264.89	-0.001307		1401.17	0.000201			812.618	0.000888			291.708	-0.000171			1242.88	-0.000492			47.988	-0.005056			771.298	4.9e-05
1264.89	-0.001234		1401.17	0.000261			812.619	0.001054			291.709	-9e-05			1242.88	-0.000593			47.989	-0.005778			771.299	6.9e-05
1264.89	-0.001253		1401.17	0.000326			812.62	0.001218			291.71	-4.8e-05			1242.88	-0.000614			47.99	-0.006401			771.3	0.000181
1264.89	-0.001274		1401.17	0.000346			812.621	0.001259			291.711	-8.3e-05			1242.88	-0.000572			47.991	-0.006923			771.301	0.000281
1264.89	-0.001232		1401.17	0.000309			812.622	0.001241			291.712	-0.000134			1242.88	-0.000512			47.992	-0.007359			771.302	0.000247
1264.89	-0.001157		1401.17	0.000243			812.623	0.001208			291.713	-0.000194			1242.88	-0.00047			47.993	-0.007711			771.303	0.000154
1264.89	-0.001112		1401.17	0.000196			812.624	0.001156			291.714	-0.000257			1242.88	-0.000467			47.994	-0.008043			771.304	9.9e-05
1264.89	-0.001151		1401.17	0.000168			812.625	0.001048			291.715	-0.000271			1242.88	-0.000491			47.995	-0.008381			771.305	4.9e-05
1264.9	-0.001139		1401.18	0.000148			812.626	0.000927			291.716	-0.0002			1242.89	-0.000473			47.996	-0.008686			771.306	-1.4e-05
1264.9	-0.001131		1401.18	0.000148			812.627	0.000846			291.717	-0.000113			1242.89	-0.000474			47.997	-0.008901			771.307	-9.2e-05
1264.9	-0.001161		1401.18	0.000189			812.628	0.000791			291.718	-5.6e-05			1242.89	-0.00055			47.998	-0.009026			771.308	-0.000119
1264.9	-0.001164		1401.18	0.000239			812.629	0.000804			291.719	-8.4e-05			1242.89	-0.000613			47.999	-0.009083			771.309	-4.7e-05
1264.9	-0.001167		1401.18	0.000219			812.63	0.000894			291.72	-9.6e-05			1242.89	-0.000601			48	-0.009065			771.31	2.1e-05
1264.9	-0.001213		1401.18	0.000127			812.631	0.001019			291.721	-3.5e-05			1242.89	-0.000583			48.001	-0.008999			771.311	2.6e-05
1264.9	-0.001289		1401.18	7.3e-05			812.632	0.001092			291.722	2.9e-05			1242.89	-0.00069			48.002	-0.008928			771.312	4e-06
1264.9	-0.001289		1401.18	5.6e-05			812.633	0.001153			291.723	6.6e-05			1242.89	-0.000787			48.003	-0.008791			771.313	-1.5e-05
1264.9	-0.001221		1401.18	4.8e-05			812.634	0.001159			291.724	2.9e-05			1242.89	-0.000839			48.004	-0.008586			771.314	-5.6e-05
1264.9	-0.001183		1401.18	3.5e-05			812.635	0.001104			291.725	-6.1e-05			1242.89	-0.000833			48.005	-0.008282			771.315	-0.000116
1264.91	-0.001179		1401.19	6e-06			812.636	0.00107			291.726	-0.000148			1242.9	-0.000804			48.006	-0.007906			771.316	-0.000183
1264.91	-0.001183		1401.19	-8e-05			812.637	0.001066			291.727	-0.000194			1242.9	-0.000795			48.007	-0.007459			771.317	-0.000281
1264.91	-0.001249		1401.19	-0.000159			812.638	0.001041			291.728	-0.000231			1242.9	-0.000854			48.008	-0.006956			771.318	-0.000379
1264.91	-0.001358		1401.19	-0.000181			812.639	0.000989			291.729	-0.000283			1242.9	-0.000922			48.009	-0.006539			771.319	-0.000456
1264.91	-0.001404		1401.19	-0.000166			812.64	0.000919			291.73	-0.000299			1242.9	-0.000924			48.01	-0.006229			771.32	-0.000511
1264.91	-0.001347		1401.19	-0.000153			812.641	0.000823			291.731	-0.000225			1242.9	-0.000925			48.011	-0.005876			771.321	-0.000555
1264.91	-0.001233		1401.19	-0.000116			812.642	0.000841			291.732	-0.000138			1242.9	-0.000909			48.012	-0.005404			771.322	-0.000681
1264.91	-0.001114		1401.19	-6.5e-05			812.643	0.000979			291.733	-3.5e-05			1242.9	-0.000835			48.013	-0.004863			771.323	-0.000896
1264.91	-0.001003		1401.19	1.7e-05			812.644	0.001108			291.734	3.8e-05			1242.9	-0.000793			48.014	-0.004335			771.324	-0.001107
1264.91	-0.000925		1401.19	3.5e-05			812.645	0.001119			291.735	8.4e-05			1242.9	-0.000751			48.015	-0.003831			771.325	-0.001183
1264.92	-0.000891		1401.2	-4e-06			812.646	0.001027			291.736	6.1e-05			1242.91	-0.000648			48.016	-0.003316			771.326	-0.001136
1264.92	-0.000892		1401.2	-1.4e-05			812.647	0.000967			291.737	2.6e-05			1242.91	-0.000534			48.017	-0.002926			771.327	-0.001054
1264.92	-0.000911		1401.2	-3.4e-05			812.648	0.000986			291.738	2.3e-05			1242.91	-0.000499			48.018	-0.002611			771.328	-0.001016
1264.92	-0.000923		1401.2	-5.4e-05			812.649	0.001033			291.739	-4e-06			1242.91	-0.000497			48.019	-0.002249			771.329	-0.001036
1264.92	-0.000921		1401.2	-5.4e-05			812.65	0.001063			291.74	-3.4e-05			1242.91	-0.000439			48.02	-0.001891			771.33	-0.001154
1264.92	-0.000883		1401.2	-5.3e-05			812.651	0.001099			291.741	-3.9e-05			1242.91	-0.000334			48.021	-0.001614			771.331	-0.00133
1264.92	-0.0008		1401.2	-5.2e-05			812.652	0.001156			291.742	-5.1e-05			1242.91	-0.000243			48.022	-0.001407			771.332	-0.001514
1264.92	-0.000721		1401.2	-4.2e-05			812.653	0.001171			291.743	-6.4e-05			1242.91	-0.000204			48.023	-0.001183			771.333	-0.00157
1264.92	-0.000639		1401.2	5.7e-05			812.654	0.001101			291.744	-6.2e-05			1242.91	-0.000164			48.024	-0.000932			771.334	-0.001444
1264.92	-0.000534		1401.2	0.000139			812.655	0.000987			291.745	-0.000112			1242.91	-8.7e-05			48.025	-0.000613			771.335	-0.001314
1264.93	-0.000448		1401.21	0.000101			812.656	0.000926			291.746	-0.000186			1242.92	-1.4e-05			48.026	-0.000369			771.336	-0.001268
1264.93	-0.000403		1401.21	2.2e-05			812.657	0.0009			291.747	-0.000215			1242.92	1.3e-05			48.027	-0.000228			771.337	-0.001241
1264.93	-0.000398		1401.21	-2.6e-05			812.658	0.000843			291.748	-0.000198			1242.92	6.3e-05			48.028	-0.000127			771.338	-0.001236
1264.93	-0.000378		1401.21	-9e-06			812.659	0.000799			291.749	-0.000164			1242.92	7e-05			48.029	-4.6e-05			771.339	-0.001232
1264.93	-0.000346		1401.21	4.9e-05			812.66	0.000731			291.75	-0.000183			1242.92	-6e-06			48.03	4.7e-05			771.34	-0.001225
1264.93	-0.000338		1401.21	8.2e-05			812.661	0.000726			291.751	-0.000236			1242.92	-9.5e-05			48.031	0.000194			771.341	-0.001213
1264.93	-0.000286		1401.21	0.000114			812.662	0.000861			291.752	-0.000276			1242.92	-0.000153			48.032	0.000329			771.342	-0.001183
1264.93	-0.000174		1401.21	0.000142			812.663	0.000998			291.753	-0.000233			1242.92	-0.000186			48.033	0.000406			771.343	-0.001164
1264.93	-7.3e-05		1401.21	0.000126			812.664	0.001053			291.754	-0.000174			1242.92	-0.000198			48.034	0.000416			771.344	-0.001176
1264.93	7e-06		1401.21	0.000129			812.665	0.001023			291.755	-0.000124			1242.92	-0.000174			48.035	0.000414			771.345	-0.001182
1264.94	8.1e-05		1401.22	0.000209			812.666	0.000948			291.756	-7.9e-05			1242.93	-0.000144			48.036	0.000466			771.346	-0.001118
1264.94	0.000126		1401.22	0.000308			812.667	0.000877			291.757	-6e-05			1242.93	-0.000208			48.037	0.000547			771.347	-0.001031
1264.94	0.000142		1401.22	0.000309			812.668	0.000874			291.758	-9.3e-05			1242.93	-0.000356			48.038	0.000591			771.348	-0.001034
1264.94	0.000198		1401.22	0.000251			812.669	0.000854			291.759	-0.000109			1242.93	-0.000488			48.039	0.000612			771.349	-0.001042
1264.94	0.000271		1401.22	0.000167			812.67	0.00082			291.76	-8.9e-05			1242.93	-0.000528			48.04	0.000623			771.35	-0.001037
1264.94	0.000287		1401.22	6.4e-05			812.671	0.00082			291.761	-4.6e-05			1242.93	-0.000489			48.041	0.000642			771.351	-0.001003
1264.94	0.000289		1401.22	2.9e-05			812.672	0.000816			291.762	3e-06			1242.93	-0.000406			48.042	0.000568			771.352	-0.000921
1264.94	0.000352		1401.22	3.3e-05			812.673	0.000861			291.763	5.8e-05			1242.93	-0.000359			48.043	0.000392			771.353	-0.000831
1264.94	0.000433		1401.22	0.000134			812.674	0.000963			291.764	9.3e-05			1242.93	-0.000388			48.044	0.000279			771.354	-0.000738
1264.94	0.000489		1401.22	0.000276			812.675	0.001043			291.765	3.2e-05			1242.93	-0.000439			48.045	0.000282			771.355	-0.000705
1264.95	0.000572		1401.23	0.000331			812.676	0.001055			291.766	-9.9e-05			1242.94	-0.000543			48.046	0.000337			771.356	-0.000729
1264.95	0.000665		1401.23	0.00035			812.677	0.001072			291.767	-0.000182			1242.94	-0.000641			48.047	0.000401			771.357	-0.000791
1264.95	0.00069		1401.23	0.000322			812.678	0.001119			291.768	-0.000191			1242.94	-0.000641			48.048	0.000423			771.358	-0.000775
1264.95	0.000639		1401.23	0.000282			812.679	0.001138			291.769	-0.000173			1242.94	-0.000528			48.049	0.000321			771.359	-0.000671
1264.95	0.000553		1401.23	0.000216			812.68	0.001109			291.77	-0.000158			1242.94	-0.000483			48.05	0.000176			771.36	-0.00055
1264.95	0.000483		1401.23	0.000119			812.681	0.00109			291.771	-0.000125			1242.94	-0.000556			48.051	7.6e-05			771.361	-0.000478
1264.95	0.000462		1401.23	2.1e-05			812.682	0.001074			291.772	-8.4e-05			1242.94	-0.000613			48.052	-3e-06			771.362	-0.000518
1264.95	0.00044		1401.23	1e-06			812.683	0.001109			291.773	-7.1e-05			1242.94	-0.000576			48.053	-7.9e-05			771.363	-0.000593
1264.95	0.000378		1401.23	6.1e-05			812.684	0.001173			291.774	-0.0001			1242.94	-0.000482			48.054	-0.000123			771.364	-0.000603
1264.95	0.000276		1401.23	0.000139			812.685	0.001173			291.775	-0.000155			1242.94	-0.000429			48.055	-0.000125			771.365	-0.000574
1264.96	0.000223		1401.24	0.000175			812.686	0.001124			291.776	-0.000151			1242.95	-0.000364			48.056	-0.000102			771.366	-0.000563
1264.96	0.000177		1401.24	0.000208			812.687	0.001124			291.777	-0.000108			1242.95	-0.000289			48.057	-0.000115			771.367	-0.000547
1264.96	0.000129		1401.24	0.000255			812.688	0.001168			291.778	-7.9e-05			1242.95	-0.000263			48.058	-9.9e-05			771.368	-0.000544
1264.96	0.000108		1401.24	0.000226			812.689	0.001196			291.779	-2.2e-05			1242.95	-0.000232			48.059	-2.3e-05			771.369	-0.000501
1264.96	3.9e-05		1401.24	0.000176			812.69	0.001243			291.78	-2.3e-05			1242.95	-0.000144			48.06	2.3e-05			771.37	-0.000456
1264.96	-6e-06		1401.24	0.000199			812.691	0.001251			291.781	-8.9e-05			1242.95	-6.8e-05			48.061	-6e-06			771.371	-0.000439
1264.96	-4e-06		1401.24	0.000306			812.692	0.001169			291.782	-0.000153			1242.95	-7e-06			48.062	-7.1e-05			771.372	-0.000421
1264.96	9e-06		1401.24	0.000378			812.693	0.001065			291.783	-0.000136			1242.95	6.1e-05			48.063	-0.000114			771.373	-0.000428
1264.96	7.4e-05		1401.24	0.000354			812.694	0.000994			291.784	-0.000103			1242.95	0.000175			48.064	-0.000144			771.374	-0.000428
1264.96	0.000184		1401.24	0.000263			812.695	0.000948			291.785	-0.000101			1242.95	0.000285			48.065	-0.000144			771.375	-0.000366
1264.97	0.000316		1401.25	0.000231			812.696	0.000935			291.786	-0.000121			1242.96	0.00036			48.066	-0.000146			771.376	-0.000294
1264.97	0.000333		1401.25	0.000313			812.697	0.000911			291.787	-0.000151			1242.96	0.000403			48.067	-0.000136			771.377	-0.00027
1264.97	0.000204		1401.25	0.000386			812.698	0.000922			291.788	-0.00018			1242.96	0.000379			48.068	-7.6e-05			771.378	-0.000276
1264.97	6.9e-05		1401.25	0.000387			812.699	0.000973			291.789	-0.000179			1242.96	0.000348			48.069	-4e-05			771.379	-0.00022
1264.97	1.9e-05		1401.25	0.000336			812.7	0.001046			291.79	-0.00017			1242.96	0.000363			48.07	-5.9e-05			771.38	-0.000145
1264.97	7.7e-05		1401.25	0.000294			812.701	0.001083			291.791	-0.000206			1242.96	0.000405			48.071	-0.000117			771.381	-0.000142
1264.97	0.000105		1401.25	0.000258			812.702	0.001101			291.792	-0.000211			1242.96	0.000413			48.072	-0.000101			771.382	-0.000241
1264.97	6.9e-05		1401.25	0.000273			812.703	0.001119			291.793	-0.000207			1242.96	0.000428			48.073	-2e-05			771.383	-0.000329
1264.97	3.2e-05		1401.25	0.000353			812.704	0.001119			291.794	-0.000183			1242.96	0.000417			48.074	7.1e-05			771.384	-0.000353
1264.97	1e-05		1401.26	0.000419			812.705	0.001063			291.795	-0.000111			1242.96	0.000389			48.075	9.1e-05			771.385	-0.000343
1264.98	3.5e-05		1401.26	0.000465			812.706	0.001017			291.796	-5.5e-05			1242.97	0.000376			48.076	9e-05			771.386	-0.000285
1264.98	7e-05		1401.26	0.000526			812.707	0.000941			291.797	-4.9e-05			1242.97	0.000405			48.077	0.000139			771.387	-0.000241
1264.98	9.5e-05		1401.26	0.000554			812.708	0.000848			291.798	-6.1e-05			1242.97	0.000408			48.078	0.000188			771.388	-0.000238
1264.98	8e-05		1401.26	0.000485			812.709	0.000836			291.799	-6.5e-05			1242.97	0.000403			48.079	0.000179			771.389	-0.000261
1264.98	0.000104		1401.26	0.000352			812.71	0.000926			291.8	-0.000101			1242.97	0.000412			48.08	0.000124			771.39	-0.000266
1264.98	0.000172		1401.26	0.000191			812.711	0.000979			291.801	-0.000165			1242.97	0.000418			48.081	3.9e-05			771.391	-0.000198
1264.98	0.000198		1401.26	6.1e-05			812.712	0.001014			291.802	-0.000203			1242.97	0.000403			48.082	-5.3e-05			771.392	-0.000134
1264.98	0.00015		1401.26	1.3e-05			812.713	0.001034			291.803	-0.000187			1242.97	0.000337			48.083	-7.3e-05			771.393	-0.000146
1264.98	8.9e-05		1401.26	4.2e-05			812.714	0.001077			291.804	-9.7e-05			1242.97	0.000288			48.084	-7.8e-05			771.394	-0.000168
1264.98	6e-05		1401.27	0.000169			812.715	0.001115			291.805	2.2e-05			1242.97	0.00027			48.085	-0.000116			771.395	-0.000169
1264.99	4.8e-05		1401.27	0.000343			812.716	0.001116			291.806	9.7e-05			1242.98	0.000267			48.086	-0.000161			771.396	-0.000236
1264.99	1.5e-05		1401.27	0.000496			812.717	0.001102			291.807	0.000144			1242.98	0.000252			48.087	-0.00016			771.397	-0.000314
1264.99	-3e-06		1401.27	0.000517			812.718	0.001103			291.808	0.000194			1242.98	0.000226			48.088	-0.000111			771.398	-0.00033
1264.99	-5e-06		1401.27	0.000421			812.719	0.001096			291.809	0.000252			1242.98	0.000167			48.089	-0.000106			771.399	-0.000304
1264.99	8e-06		1401.27	0.000353			812.72	0.001082			291.81	0.000266			1242.98	0.000128			48.09	-0.000133			771.4	-0.000234
1264.99	1.3e-05		1401.27	0.000367			812.721	0.001084			291.811	0.000278			1242.98	0.000101			48.091	-0.000138			771.401	-0.000204
1264.99	2.5e-05		1401.27	0.000442			812.722	0.001101			291.812	0.000301			1242.98	2.3e-05			48.092	-0.000175			771.402	-0.000179
1264.99	3.6e-05		1401.27	0.000519			812.723	0.001171			291.813	0.000331			1242.98	-2.4e-05			48.093	-0.000265			771.403	-0.000103
1264.99	3.7e-05		1401.27	0.000533			812.724	0.001238			291.814	0.000358			1242.98	2.9e-05			48.094	-0.000341			771.404	-7.9e-05
1264.99	7.1e-05		1401.28	0.000456			812.725	0.001266			291.815	0.000319			1242.98	0.000159			48.095	-0.0003			771.405	-0.000141
1265	0.000128		1401.28	0.000371			812.726	0.001252			291.816	0.000246			1242.99	0.000249			48.096	-0.000162			771.406	-0.000229
1265	0.000169		1401.28	0.000334			812.727	0.001216			291.817	0.000209			1242.99	0.000322			48.097	-4.4e-05			771.407	-0.000271
1265	0.00017		1401.28	0.000362			812.728	0.001154			291.818	0.000204			1242.99	0.000428			48.098	-1e-06			771.408	-0.00024
1265	0.000148		1401.28	0.000465			812.729	0.001091			291.819	0.000253			1242.99	0.000521			48.099	-2.4e-05			771.409	-0.000219
1265	0.000138		1401.28	0.000568			812.73	0.001066			291.82	0.000379			1242.99	0.000513			48.1	-8e-05			771.41	-0.000269
1265	0.000118		1401.28	0.000596			812.731	0.001088			291.821	0.000507			1242.99	0.000448			48.101	-0.000154			771.411	-0.00036
1265	7.7e-05		1401.28	0.000571			812.732	0.001129			291.822	0.000536			1242.99	0.000445			48.102	-0.000163			771.412	-0.000433
1265	4.3e-05		1401.28	0.000551			812.733	0.001163			291.823	0.000512			1242.99	0.000458			48.103	-0.000101			771.413	-0.000448
1265	6.8e-05		1401.28	0.000505			812.734	0.001181			291.824	0.000497			1242.99	0.000451			48.104	-4.6e-05			771.414	-0.000401
1265.01	0.000201		1401.29	0.000478			812.735	0.001163			291.825	0.000503			1242.99	0.000396			48.105	-2.8e-05			771.415	-0.000418
1265.01	0.000324		1401.29	0.000473			812.736	0.001085			291.826	0.00054			1243	0.000323			48.106	-6.1e-05			771.416	-0.000481
1265.01	0.000368		1401.29	0.000499			812.737	0.001004			291.827	0.000599			1243	0.00032			48.107	-9.7e-05			771.417	-0.000481
1265.01	0.000387		1401.29	0.00049			812.738	0.001007			291.828	0.000651			1243	0.000359			48.108	-8.5e-05			771.418	-0.000347
1265.01	0.000326		1401.29	0.00049			812.739	0.001105			291.829	0.000645			1243	0.000388			48.109	-4.8e-05			771.419	-0.000198
1265.01	0.000233		1401.29	0.000493			812.74	0.001198			291.83	0.000618			1243	0.000473			48.11	2.4e-05			771.42	-0.000103
1265.01	0.000168		1401.29	0.000469			812.741	0.001197			291.831	0.000608			1243	0.000636			48.111	0.000103			771.421	-8.9e-05
1265.01	0.000159		1401.29	0.000461			812.742	0.001169			291.832	0.000571			1243	0.000741			48.112	0.000136			771.422	-0.000119
1265.01	0.000202		1401.29	0.000414			812.743	0.001186			291.833	0.000491			1243	0.000723			48.113	0.000139			771.423	-0.000141
1265.01	0.000278		1401.29	0.000348			812.744	0.001207			291.834	0.000428			1243	0.000613			48.114	0.000163			771.424	-0.00015
1265.02	0.000336		1401.3	0.000289			812.745	0.001199			291.835	0.000393			1243.01	0.00051			48.115	0.000252			771.425	-9.8e-05
1265.02	0.000368		1401.3	0.000298			812.746	0.001189			291.836	0.000349			1243.01	0.00043			48.116	0.000329			771.426	-2.8e-05
1265.02	0.000346		1401.3	0.000383			812.747	0.001191			291.837	0.000313			1243.01	0.000366			48.117	0.000336			771.427	-4.1e-05
1265.02	0.000284		1401.3	0.000425			812.748	0.001167			291.838	0.000211			1243.01	0.000354			48.118	0.000261			771.428	-7e-05
1265.02	0.000229		1401.3	0.000418			812.749	0.001105			291.839	7.7e-05			1243.01	0.0004			48.119	0.000139			771.429	-6.6e-05
1265.02	0.000168		1401.3	0.000339			812.75	0.001031			291.84	-2.3e-05			1243.01	0.000396			48.12	1.3e-05			771.43	-6.4e-05
1265.02	0.000207		1401.3	0.000264			812.751	0.000979			291.841	-0.000148			1243.01	0.000349			48.121	-1e-06			771.431	-0.000107
1265.02	0.000324		1401.3	0.000265			812.752	0.000995			291.842	-0.000284			1243.01	0.000327			48.122	0.000117			771.432	-0.000151
1265.02	0.000361		1401.3	0.000306			812.753	0.001013			291.843	-0.000346			1243.01	0.000311			48.123	0.000278			771.433	-0.000158
1265.02	0.000316		1401.3	0.000315			812.754	0.001011			291.844	-0.000408			1243.01	0.000265			48.124	0.000439			771.434	-0.000156
1265.03	0.000201		1401.31	0.000347			812.755	0.000996			291.845	-0.00049			1243.02	0.000239			48.125	0.000548			771.435	-0.000126
1265.03	0.000121		1401.31	0.000411			812.756	0.000933			291.846	-0.000627			1243.02	0.000224			48.126	0.000578			771.436	-5.4e-05
1265.03	0.000128		1401.31	0.000388			812.757	0.000838			291.847	-0.000848			1243.02	0.000178			48.127	0.000538			771.437	1.6e-05
1265.03	0.000195		1401.31	0.000263			812.758	0.000836			291.848	-0.001061			1243.02	0.000121			48.128	0.000483			771.438	6.9e-05
1265.03	0.000246		1401.31	0.000121			812.759	0.000903			291.849	-0.001221			1243.02	9.5e-05			48.129	0.000483			771.439	7.6e-05
1265.03	0.000186		1401.31	3.5e-05			812.76	0.000985			291.85	-0.001347			1243.02	0.000146			48.13	0.000449			771.44	9.2e-05
1265.03	5.1e-05		1401.31	-2e-05			812.761	0.001055			291.851	-0.001424			1243.02	0.000264			48.131	0.000366			771.441	8.9e-05
1265.03	1.4e-05		1401.31	-7.9e-05			812.762	0.001098			291.852	-0.001466			1243.02	0.000333			48.132	0.000299			771.442	3.2e-05
1265.03	1.2e-05		1401.31	-0.000168			812.763	0.001098			291.853	-0.001547			1243.02	0.00035			48.133	0.000289			771.443	1.3e-05
1265.03	-5.8e-05		1401.31	-0.000247			812.764	0.001066			291.854	-0.001668			1243.02	0.000396			48.134	0.000337			771.444	3.5e-05
1265.04	-0.000165		1401.32	-0.000345			812.765	0.000999			291.855	-0.001804			1243.03	0.000416			48.135	0.000374			771.445	5.9e-05
1265.04	-0.000252		1401.32	-0.000461			812.766	0.000925			291.856	-0.001886			1243.03	0.000352			48.136	0.000396			771.446	7.7e-05
1265.04	-0.000233		1401.32	-0.000582			812.767	0.000861			291.857	-0.001928			1243.03	0.000249			48.137	0.000421			771.447	8e-05
1265.04	-0.000153		1401.32	-0.000682			812.768	0.000843			291.858	-0.002018			1243.03	0.000156			48.138	0.000376			771.448	8.4e-05
1265.04	-5.8e-05		1401.32	-0.000796			812.769	0.00085			291.859	-0.002109			1243.03	6.8e-05			48.139	0.000301			771.449	5e-05
1265.04	1.4e-05		1401.32	-0.000911			812.77	0.000786			291.86	-0.002101			1243.03	-3.4e-05			48.14	0.000231			771.45	4e-06
1265.04	7.6e-05		1401.32	-0.000987			812.771	0.000673			291.861	-0.00202			1243.03	-0.000105			48.141	0.000211			771.451	3.4e-05
1265.04	6.4e-05		1401.32	-0.001043			812.772	0.000584			291.862	-0.00195			1243.03	-0.000121			48.142	0.000275			771.452	7.3e-05
1265.04	2e-05		1401.32	-0.001151			812.773	0.000554			291.863	-0.001903			1243.03	-0.000128			48.143	0.000403			771.453	1.8e-05
1265.04	-4e-05		1401.32	-0.001244			812.774	0.000593			291.864	-0.001839			1243.03	-0.000188			48.144	0.000453			771.454	-5.3e-05
1265.05	-5.8e-05		1401.33	-0.001224			812.775	0.000658			291.865	-0.001772			1243.04	-0.000303			48.145	0.000354			771.455	-8.1e-05
1265.05	1.6e-05		1401.33	-0.001162			812.776	0.000623			291.866	-0.001718			1243.04	-0.000381			48.146	0.000221			771.456	-0.000111
1265.05	0.000133		1401.33	-0.001155			812.777	0.000489			291.867	-0.001642			1243.04	-0.000442			48.147	0.000135			771.457	-0.000101
1265.05	0.00021		1401.33	-0.001295			812.778	0.000347			291.868	-0.001526			1243.04	-0.000478			48.148	9.9e-05			771.458	-1e-06
1265.05	0.000194		1401.33	-0.001479			812.779	0.000258			291.869	-0.001372			1243.04	-0.000424			48.149	0.000116			771.459	6.8e-05
1265.05	0.000118		1401.33	-0.001618			812.78	0.000248			291.87	-0.001255			1243.04	-0.000411			48.15	0.000163			771.46	-6e-06
1265.05	0.000126		1401.33	-0.001678			812.781	0.000271			291.871	-0.001185			1243.04	-0.000458			48.151	0.000226			771.461	-0.00013
1265.05	0.000212		1401.33	-0.001666			812.782	0.000203			291.872	-0.00117			1243.04	-0.000494			48.152	0.00028			771.462	-0.000197
1265.05	0.000319		1401.33	-0.001611			812.783	8.3e-05			291.873	-0.001162			1243.04	-0.000489			48.153	0.000328			771.463	-0.000142
1265.05	0.000378		1401.33	-0.001506			812.784	6e-06			291.874	-0.001117			1243.04	-0.000505			48.154	0.000346			771.464	-2.3e-05
1265.06	0.000342		1401.34	-0.001388			812.785	-9.3e-05			291.875	-0.00103			1243.05	-0.000568			48.155	0.000381			771.465	9.4e-05
1265.06	0.000264		1401.34	-0.001345			812.786	-0.000189			291.876	-0.00095			1243.05	-0.000667			48.156	0.000344			771.466	0.000181
1265.06	0.000188		1401.34	-0.001343			812.787	-0.000263			291.877	-0.00087			1243.05	-0.00072			48.157	0.000241			771.467	0.000218
1265.06	0.000155		1401.34	-0.00135			812.788	-0.000307			291.878	-0.000804			1243.05	-0.000666			48.158	0.000203			771.468	0.000239
1265.06	0.000157		1401.34	-0.001379			812.789	-0.000326			291.879	-0.00076			1243.05	-0.000604			48.159	0.000151			771.469	0.000283
1265.06	0.000181		1401.34	-0.001389			812.79	-0.000381			291.88	-0.000773			1243.05	-0.000577			48.16	8.2e-05			771.47	0.000354
1265.06	0.000172		1401.34	-0.00143			812.791	-0.000428			291.881	-0.000716			1243.05	-0.000633			48.161	6e-05			771.471	0.000412
1265.06	0.000221		1401.34	-0.001541			812.792	-0.000429			291.882	-0.000588			1243.05	-0.000754			48.162	4.2e-05			771.472	0.000461
1265.06	0.000308		1401.34	-0.001621			812.793	-0.000441			291.883	-0.000444			1243.05	-0.000849			48.163	-8e-06			771.473	0.000479
1265.06	0.000338		1401.34	-0.001614			812.794	-0.000437			291.884	-0.000366			1243.05	-0.000847			48.164	-2e-06			771.474	0.000488
1265.07	0.000303		1401.35	-0.001535			812.795	-0.000413			291.885	-0.000308			1243.06	-0.000773			48.165	4.4e-05			771.475	0.000483
1265.07	0.000279		1401.35	-0.001432			812.796	-0.000342			291.886	-0.000198			1243.06	-0.000676			48.166	6.3e-05			771.476	0.000538
1265.07	0.000322		1401.35	-0.001351			812.797	-0.000308			291.887	-6.9e-05			1243.06	-0.000642			48.167	2.8e-05			771.477	0.000643
1265.07	0.000324		1401.35	-0.001308			812.798	-0.000356			291.888	2.3e-05			1243.06	-0.000669			48.168	-4.1e-05			771.478	0.000743
1265.07	0.000231		1401.35	-0.001279			812.799	-0.000419			291.889	7.4e-05			1243.06	-0.000681			48.169	-6.9e-05			771.479	0.000796
1265.07	0.000146		1401.35	-0.001238			812.8	-0.000463			291.89	0.000101			1243.06	-0.000751			48.17	-5.4e-05			771.48	0.000839
1265.07	0.000108		1401.35	-0.001183			812.801	-0.000508			291.891	8.1e-05			1243.06	-0.000781			48.171	-4e-06			771.481	0.00091
1265.07	7.9e-05		1401.35	-0.001111			812.802	-0.000516			291.892	3.7e-05			1243.06	-0.000719			48.172	2.9e-05			771.482	0.000958
1265.07	5.7e-05		1401.35	-0.000986			812.803	-0.000495			291.893	4.4e-05			1243.06	-0.000608			48.173	3.9e-05			771.483	0.001001
1265.07	4e-05		1401.35	-0.000879			812.804	-0.000489			291.894	8.4e-05			1243.06	-0.000495			48.174	0.000127			771.484	0.001083
1265.08	3e-05		1401.36	-0.000848			812.805	-0.000495			291.895	0.000118			1243.07	-0.000445			48.175	0.000204			771.485	0.001166
1265.08	7.4e-05		1401.36	-0.000877			812.806	-0.000499			291.896	0.000141			1243.07	-0.00046			48.176	0.000206			771.486	0.001203
1265.08	8.3e-05		1401.36	-0.000867			812.807	-0.000475			291.897	0.00013			1243.07	-0.000466			48.177	0.000117			771.487	0.001197
1265.08	3.4e-05		1401.36	-0.000802			812.808	-0.000438			291.898	7.3e-05			1243.07	-0.000431			48.178	4.3e-05			771.488	0.001202
1265.08	-2.6e-05		1401.36	-0.000656			812.809	-0.000409			291.899	2.7e-05			1243.07	-0.000331			48.179	7.8e-05			771.489	0.001212
1265.08	-5.2e-05		1401.36	-0.000498			812.81	-0.000306			291.9	4e-05			1243.07	-0.000243			48.18	0.000188			771.49	0.001184
1265.08	-2.8e-05		1401.36	-0.000418			812.811	-0.000204			291.901	5.8e-05			1243.07	-0.000183			48.181	0.000277			771.491	0.001112
1265.08	4.6e-05		1401.36	-0.000381			812.812	-0.000128			291.902	6.4e-05			1243.07	-0.000179			48.182	0.000323			771.492	0.001096
1265.08	0.000111		1401.36	-0.000303			812.813	-3.3e-05			291.903	7.6e-05			1243.07	-0.000224			48.183	0.00036			771.493	0.001166
1265.08	0.00013		1401.36	-0.000149			812.814	3.3e-05			291.904	0.000136			1243.07	-0.000294			48.184	0.000379			771.494	0.001213
1265.09	9.9e-05		1401.37	-3.6e-05			812.815	3.3e-05			291.905	0.000254			1243.08	-0.000343			48.185	0.000349			771.495	0.001214
1265.09	2.8e-05		1401.37	-3.6e-05			812.816	-2.3e-05			291.906	0.00032			1243.08	-0.000314			48.186	0.000326			771.496	0.001193
1265.09	-2e-05		1401.37	-8.1e-05			812.817	-8.3e-05			291.907	0.000318			1243.08	-0.000251			48.187	0.000344			771.497	0.001156
1265.09	3e-06		1401.37	-0.000104			812.818	-3.7e-05			291.908	0.000289			1243.08	-0.000215			48.188	0.000344			771.498	0.001118
1265.09	1.5e-05		1401.37	-7.2e-05			812.819	0.000114			291.909	0.000272			1243.08	-0.000204			48.189	0.000363			771.499	0.001052
1265.09	1.7e-05		1401.37	-4e-06			812.82	0.000276			291.91	0.000248			1243.08	-0.000266			48.19	0.000371			771.5	0.000952
1265.09	5e-06		1401.37	0.00011			812.821	0.000433			291.911	0.000269			1243.08	-0.000346			48.191	0.000327			771.501	0.000831
1265.09	-9e-06		1401.37	0.000198			812.822	0.000589			291.912	0.000287			1243.08	-0.000331			48.192	0.000331			771.502	0.000664
1265.09	-1e-05		1401.37	0.000269			812.823	0.000664			291.913	0.000263			1243.08	-0.000183			48.193	0.000366			771.503	0.000459
1265.09	1.9e-05		1401.37	0.000379			812.824	0.000644			291.914	0.00021			1243.08	8e-06			48.194	0.000379			771.504	0.000334
1265.1	6.9e-05		1401.38	0.000454			812.825	0.000585			291.915	0.000171			1243.09	3.4e-05			48.195	0.000386			771.505	0.000324
1265.1	0.000103		1401.38	0.000474			812.826	0.000609			291.916	0.000117			1243.09	-3.2e-05			48.196	0.000366			771.506	0.000308
1265.1	0.000142		1401.38	0.000528			812.827	0.000714			291.917	9.4e-05			1243.09	-6e-05			48.197	0.000373			771.507	0.000279
1265.1	0.000191		1401.38	0.000617			812.828	0.000789			291.918	0.000103			1243.09	-5.6e-05			48.198	0.000369			771.508	0.000289
1265.1	0.000271		1401.38	0.000696			812.829	0.000873			291.919	0.000161			1243.09	-6.8e-05			48.199	0.000389			771.509	0.000307
1265.1	0.000256		1401.38	0.000788			812.83	0.000977			291.92	0.000241			1243.09	-0.00013			48.2	0.000441			771.51	0.000292
1265.1	0.000155		1401.38	0.000888			812.831	0.001034			291.921	0.000314			1243.09	-0.000175			48.201	0.000463			771.511	0.000228
1265.1	0.000141		1401.38	0.000963			812.832	0.001027			291.922	0.000311			1243.09	-0.000218			48.202	0.000454			771.512	0.000185
1265.1	0.000243		1401.38	0.000954			812.833	0.001019			291.923	0.000214			1243.09	-0.000233			48.203	0.000443			771.513	0.000211
1265.1	0.000288		1401.38	0.000921			812.834	0.001046			291.924	0.000122			1243.09	-0.000239			48.204	0.000451			771.514	0.000229
1265.11	0.000229		1401.38	0.000875			812.835	0.001124			291.925	9.4e-05			1243.1	-0.000269			48.205	0.000466			771.515	0.00016
1265.11	6.4e-05		1401.39	0.000769			812.836	0.00125			291.926	7.1e-05			1243.1	-0.000289			48.206	0.000459			771.516	4e-06
1265.11	-8.1e-05		1401.39	0.000721			812.837	0.001312			291.927	1.9e-05			1243.1	-0.000291			48.207	0.000439			771.517	-0.000133
1265.11	-9.1e-05		1401.39	0.000748			812.838	0.001346			291.928	-1.9e-05			1243.1	-0.000234			48.208	0.000398			771.518	-0.000184
1265.11	-2e-06		1401.39	0.000806			812.839	0.001359			291.929	-6e-06			1243.1	-0.000116			48.209	0.000397			771.519	-0.000206
1265.11	5e-05		1401.39	0.000836			812.84	0.001292			291.93	1e-06			1243.1	1.1e-05			48.21	0.000409			771.52	-0.000195
1265.11	0.000104		1401.39	0.000784			812.841	0.00118			291.931	-1.8e-05			1243.1	6.6e-05			48.211	0.000426			771.521	-0.000189
1265.11	0.000148		1401.39	0.000673			812.842	0.001161			291.932	-1.5e-05			1243.1	4.6e-05			48.212	0.000446			771.522	-0.000172
1265.11	0.000198		1401.39	0.000558			812.843	0.001181			291.933	8e-06			1243.1	3.5e-05			48.213	0.000431			771.523	-0.000193
1265.11	0.000268		1401.39	0.000467			812.844	0.00119			291.934	1.9e-05			1243.1	7.4e-05			48.214	0.000429			771.524	-0.000263
1265.12	0.000304		1401.39	0.000413			812.845	0.001258			291.935	2.9e-05			1243.11	0.000151			48.215	0.000481			771.525	-0.000318
1265.12	0.000242		1401.4	0.000464			812.846	0.00134			291.936	4.7e-05			1243.11	0.000214			48.216	0.000473			771.526	-0.000342
1265.12	0.00013		1401.4	0.000554			812.847	0.001365			291.937	-3e-06			1243.11	0.000226			48.217	0.000401			771.527	-0.000266
1265.12	7.4e-05		1401.4	0.000637			812.848	0.001289			291.938	-0.000117			1243.11	0.000236			48.218	0.00031			771.528	-0.000158
1265.12	8.7e-05		1401.4	0.000647			812.849	0.001197			291.939	-0.000241			1243.11	0.000249			48.219	0.000221			771.529	-9.4e-05
1265.12	0.000131		1401.4	0.000609			812.85	0.001143			291.94	-0.000296			1243.11	0.000283			48.22	0.000155			771.53	-6.6e-05
1265.12	8.8e-05		1401.4	0.000572			812.851	0.001094			291.941	-0.000267			1243.11	0.000366			48.221	0.000177			771.531	-8.4e-05
1265.12	4.3e-05		1401.4	0.000496			812.852	0.001034			291.942	-0.000166			1243.11	0.000423			48.222	0.000233			771.532	-0.000156
1265.12	4.1e-05		1401.4	0.000412			812.853	0.000996			291.943	-3.8e-05			1243.11	0.000464			48.223	0.000284			771.533	-0.000161
1265.12	9.1e-05		1401.4	0.000431			812.854	0.000931			291.944	4.7e-05			1243.11	0.000494			48.224	0.000349			771.534	-0.000115
1265.12	0.000153		1401.4	0.000508			812.855	0.000899			291.945	0.000122			1243.12	0.000535			48.225	0.000361			771.535	-0.000141
1265.13	0.000146		1401.41	0.000521			812.856	0.000951			291.946	0.000238			1243.12	0.000537			48.226	0.000308			771.536	-0.000185
1265.13	0.000106		1401.41	0.000471			812.857	0.001013			291.947	0.000336			1243.12	0.000539			48.227	0.000306			771.537	-0.000159
1265.13	5.1e-05		1401.41	0.000371			812.858	0.001011			291.948	0.000334			1243.12	0.000592			48.228	0.000396			771.538	-0.00011
1265.13	-7.9e-05		1401.41	0.000296			812.859	0.001016			291.949	0.000267			1243.12	0.000623			48.229	0.000491			771.539	-0.000119
1265.13	-0.000235		1401.41	0.000283			812.86	0.001035			291.95	0.000174			1243.12	0.000548			48.23	0.000534			771.54	-0.000191
1265.13	-0.000318		1401.41	0.00021			812.861	0.001052			291.951	0.000151			1243.12	0.0004			48.231	0.000472			771.541	-0.000268
1265.13	-0.000322		1401.41	7.3e-05			812.862	0.001105			291.952	0.000204			1243.12	0.000338			48.232	0.000344			771.542	-0.000326
1265.13	-0.000266		1401.41	2.3e-05			812.863	0.001148			291.953	0.000179			1243.12	0.000357			48.233	0.000246			771.543	-0.000366
1265.13	-0.000223		1401.41	4.3e-05			812.864	0.001131			291.954	3.3e-05			1243.12	0.000388			48.234	0.000204			771.544	-0.000314
1265.13	-0.000204		1401.41	4.5e-05			812.865	0.001131			291.955	-7.6e-05			1243.12	0.000423			48.235	0.000193			771.545	-0.000277
1265.14	-0.000194		1401.42	5.9e-05			812.866	0.001097			291.956	-5.7e-05			1243.13	0.000428			48.236	0.000228			771.546	-0.000269
1265.14	-0.000235		1401.42	8.9e-05			812.867	0.001019			291.957	6.6e-05			1243.13	0.000326			48.237	0.000291			771.547	-0.000292
1265.14	-0.000274		1401.42	8.8e-05			812.868	0.001016			291.958	0.000184			1243.13	0.000192			48.238	0.000294			771.548	-0.000324
1265.14	-0.000246		1401.42	9.1e-05			812.869	0.001041			291.959	0.000218			1243.13	7.7e-05			48.239	0.000266			771.549	-0.000306
1265.14	-0.000163		1401.42	0.000118			812.87	0.001006			291.96	0.000183			1243.13	4e-06			48.24	0.000322			771.55	-0.000243
1265.14	-0.000158		1401.42	0.000203			812.871	0.000976			291.961	0.000131			1243.13	3e-05			48.241	0.000386			771.551	-0.00023
1265.14	-0.000129		1401.42	0.000287			812.872	0.001002			291.962	5.9e-05			1243.13	6.5e-05			48.242	0.000379			771.552	-0.000218
1265.14	-0.000103		1401.42	0.000262			812.873	0.001008			291.963	1.3e-05			1243.13	7.9e-05			48.243	0.000346			771.553	-0.000161
1265.14	-0.000126		1401.42	0.000244			812.874	0.000931			291.964	1.7e-05			1243.13	0.000101			48.244	0.000359			771.554	-0.000104
1265.14	-0.000131		1401.42	0.000226			812.875	0.000891			291.965	2.5e-05			1243.13	0.000155			48.245	0.000419			771.555	-0.00012
1265.15	-0.000104		1401.43	0.000251			812.876	0.000948			291.966	4.6e-05			1243.14	0.000205			48.246	0.000469			771.556	-0.000189
1265.15	-6.8e-05		1401.43	0.000356			812.877	0.001078			291.967	7.3e-05			1243.14	0.000258			48.247	0.00052			771.557	-0.000235
1265.15	-5.9e-05		1401.43	0.000441			812.878	0.001241			291.968	0.000116			1243.14	0.000261			48.248	0.000524			771.558	-0.000184
1265.15	-0.000106		1401.43	0.000411			812.879	0.00134			291.969	0.000114			1243.14	0.00019			48.249	0.00048			771.559	-7.2e-05
1265.15	-0.000218		1401.43	0.000296			812.88	0.001301			291.97	4.1e-05			1243.14	7.9e-05			48.25	0.000396			771.56	-1.1e-05
1265.15	-0.000348		1401.43	0.000213			812.881	0.001187			291.971	-5.6e-05			1243.14	-1.9e-05			48.251	0.000326			771.561	-9.8e-05
1265.15	-0.000501		1401.43	0.000178			812.882	0.001108			291.972	-0.000113			1243.14	-6e-06			48.252	0.000269			771.562	-0.000281
1265.15	-0.000674		1401.43	0.000168			812.883	0.0011			291.973	-6.9e-05			1243.14	8.8e-05			48.253	0.000216			771.563	-0.000351
1265.15	-0.000784		1401.43	0.000235			812.884	0.001116			291.974	4.1e-05			1243.14	0.000148			48.254	0.000183			771.564	-0.000298
1265.15	-0.000829		1401.43	0.000296			812.885	0.001163			291.975	0.000132			1243.14	0.000111			48.255	0.0002			771.565	-0.000161
1265.16	-0.000811		1401.44	0.000279			812.886	0.001159			291.976	0.00014			1243.15	5.9e-05			48.256	0.000236			771.566	-0.000131
1265.16	-0.000812		1401.44	0.000214			812.887	0.001133			291.977	0.0001			1243.15	3.5e-05			48.257	0.000336			771.567	-0.000174
1265.16	-0.000849		1401.44	0.000179			812.888	0.001122			291.978	4.3e-05			1243.15	3.7e-05			48.258	0.000449			771.568	-0.000138
1265.16	-0.000856		1401.44	0.000183			812.889	0.001093			291.979	-5e-06			1243.15	8.4e-05			48.259	0.000456			771.569	-0.000135
1265.16	-0.000814		1401.44	0.000233			812.89	0.001042			291.98	-1.6e-05			1243.15	0.000144			48.26	0.000403			771.57	-0.000144
1265.16	-0.000731		1401.44	0.000333			812.891	0.001048			291.981	-2.3e-05			1243.15	0.000167			48.261	0.000398			771.571	-9.9e-05
1265.16	-0.000662		1401.44	0.000414			812.892	0.001106			291.982	-7.6e-05			1243.15	0.000163			48.262	0.000443			771.572	-5.2e-05
1265.16	-0.000706		1401.44	0.000385			812.893	0.001153			291.983	-0.000104			1243.15	0.000165			48.263	0.000476			771.573	-5.4e-05
1265.16	-0.00086		1401.44	0.000328			812.894	0.001194			291.984	-2.6e-05			1243.15	0.000125			48.264	0.000447			771.574	-0.000118
1265.16	-0.001055		1401.44	0.000247			812.895	0.001201			291.985	4.4e-05			1243.15	7.3e-05			48.265	0.000374			771.575	-0.000194
1265.17	-0.001199		1401.45	0.000168			812.896	0.001163			291.986	2.8e-05			1243.16	6.6e-05			48.266	0.000281			771.576	-0.000239
1265.17	-0.001297		1401.45	0.000181			812.897	0.001114			291.987	4.8e-05			1243.16	9.8e-05			48.267	0.000228			771.577	-0.000191
1265.17	-0.001361		1401.45	0.0002			812.898	0.001076			291.988	3.6e-05			1243.16	8.4e-05			48.268	0.000211			771.578	-6.4e-05
1265.17	-0.001387		1401.45	0.000122			812.899	0.000999			291.989	-9e-06			1243.16	6.4e-05			48.269	0.000247			771.579	-1.4e-05
1265.17	-0.001401		1401.45	4.6e-05			812.9	0.000919			291.99	1.5e-05			1243.16	9.9e-05			48.27	0.00031			771.58	-7.7e-05
1265.17	-0.001432		1401.45	3.3e-05			812.901	0.000918			291.991	5.3e-05			1243.16	0.00016			48.271	0.000368			771.581	-0.000188
1265.17	-0.001398		1401.45	5.6e-05			812.902	0.000969			291.992	7e-05			1243.16	0.000144			48.272	0.000351			771.582	-0.000255
1265.17	-0.001353		1401.45	8.8e-05			812.903	0.001023			291.993	4.6e-05			1243.16	8.4e-05			48.273	0.000331			771.583	-0.000256
1265.17	-0.001275		1401.45	0.000129			812.904	0.001088			291.994	1e-06			1243.16	5.4e-05			48.274	0.000366			771.584	-0.000228
1265.17	-0.001304		1401.45	0.000173			812.905	0.001162			291.995	-1.7e-05			1243.16	0.000104			48.275	0.000373			771.585	-0.000209
1265.18	-0.001381		1401.46	0.000202			812.906	0.001208			291.996	1e-05			1243.17	0.000117			48.276	0.00033			771.586	-0.000201
1265.18	-0.001394		1401.46	0.000209			812.907	0.001226			291.997	6.3e-05			1243.17	6e-05			48.277	0.000266			771.587	-0.000246
1265.18	-0.001396		1401.46	0.000218			812.908	0.001174			291.998	9e-06			1243.17	4.9e-05			48.278	0.000239			771.588	-0.000299
1265.18	-0.001351		1401.46	0.000234			812.909	0.001072			291.999	-9.9e-05			1243.17	0.000118			48.279	0.000231			771.589	-0.000329
1265.18	-0.001309		1401.46	0.000288			812.91	0.000995			292	-0.000144			1243.17	0.000169			48.28	0.000246			771.59	-0.000342
1265.18	-0.001284		1401.46	0.000373			812.911	0.00094			292.001	-0.000136			1243.17	0.000202			48.281	0.000311			771.591	-0.000334
1265.18	-0.001269		1401.46	0.000361			812.912	0.000929			292.002	-0.000101			1243.17	0.000224			48.282	0.000381			771.592	-0.000322
1265.18	-0.001327		1401.46	0.000251			812.913	0.001011			292.003	-2.9e-05			1243.17	0.000208			48.283	0.000426			771.593	-0.000314
1265.18	-0.001446		1401.46	0.000204			812.914	0.001121			292.004	-2.6e-05			1243.17	0.000165			48.284	0.00042			771.594	-0.000346
1265.18	-0.001531		1401.46	0.000229			812.915	0.001089			292.005	-6.8e-05			1243.17	0.000103			48.285	0.000331			771.595	-0.000399
1265.19	-0.001563		1401.47	0.000246			812.916	0.000984			292.006	-8.6e-05			1243.18	6.6e-05			48.286	0.000245			771.596	-0.00038
1265.19	-0.001569		1401.47	0.000287			812.917	0.000981			292.007	-7.6e-05			1243.18	5.6e-05			48.287	0.00022			771.597	-0.000259
1265.19	-0.001589		1401.47	0.000326			812.918	0.001076			292.008	-3e-06			1243.18	1.5e-05			48.288	0.000201			771.598	-0.00015
1265.19	-0.001674		1401.47	0.000326			812.919	0.001216			292.009	0.000126			1243.18	-6.6e-05			48.289	0.000199			771.599	-9.7e-05
1265.19	-0.001766		1401.47	0.000341			812.92	0.001278			292.01	0.000279			1243.18	-0.000118			48.29	0.000186			771.6	-3.8e-05
1265.19	-0.001787		1401.47	0.00036			812.921	0.001216			292.011	0.00039			1243.18	-0.000111			48.291	0.000168			771.601	1.8e-05
1265.19	-0.00177		1401.47	0.000339			812.922	0.001163			292.012	0.000399			1243.18	-7.4e-05			48.292	0.000139			771.602	-1.4e-05
1265.19	-0.00171		1401.47	0.000291			812.923	0.001147			292.013	0.000324			1243.18	-9.8e-05			48.293	4.8e-05			771.603	-0.000106
1265.19	-0.001667		1401.47	0.000274			812.924	0.001111			292.014	0.000268			1243.18	-0.000214			48.294	-5.4e-05			771.604	-0.000168
1265.19	-0.001661		1401.47	0.000311			812.925	0.001117			292.015	0.000226			1243.18	-0.000331			48.295	-0.000106			771.605	-0.000201
1265.2	-0.001611		1401.48	0.00034			812.926	0.001163			292.016	0.000111			1243.19	-0.000421			48.296	-7.8e-05			771.606	-0.000236
1265.2	-0.001559		1401.48	0.000314			812.927	0.001148			292.017	-3.1e-05			1243.19	-0.00051			48.297	-3e-06			771.607	-0.000245
1265.2	-0.001492		1401.48	0.000267			812.928	0.001095			292.018	-7.3e-05			1243.19	-0.000603			48.298	9.1e-05			771.608	-0.000224
1265.2	-0.001425		1401.48	0.000261			812.929	0.001063			292.019	-1.9e-05			1243.19	-0.000697			48.299	0.000172			771.609	-0.000143
1265.2	-0.001412		1401.48	0.000241			812.93	0.001089			292.02	4.6e-05			1243.19	-0.000684			48.3	0.000213			771.61	-4.3e-05
1265.2	-0.00148		1401.48	0.000234			812.931	0.001137			292.021	9.3e-05			1243.19	-0.000544			48.301	0.000181			771.611	8e-06
1265.2	-0.001556		1401.48	0.000256			812.932	0.001143			292.022	9.6e-05			1243.19	-0.00041			48.302	2.4e-05			771.612	-3.4e-05
1265.2	-0.00158		1401.48	0.000233			812.933	0.001138			292.023	7.9e-05			1243.19	-0.000379			48.303	-0.000135			771.613	-0.000114
1265.2	-0.001576		1401.48	0.000203			812.934	0.001113			292.024	7.9e-05			1243.19	-0.000434			48.304	-0.000213			771.614	-0.000124
1265.2	-0.001533		1401.48	0.000237			812.935	0.001042			292.025	9.4e-05			1243.19	-0.000444			48.305	-0.000219			771.615	-8.6e-05
1265.21	-0.001497		1401.49	0.000313			812.936	0.000988			292.026	9.4e-05			1243.2	-0.000473			48.306	-0.000231			771.616	-2.7e-05
1265.21	-0.001467		1401.49	0.000436			812.937	0.000965			292.027	7.9e-05			1243.2	-0.000605			48.307	-0.000292			771.617	7.7e-05
1265.21	-0.001443		1401.49	0.00054			812.938	0.001001			292.028	7.4e-05			1243.2	-0.000746			48.308	-0.000358			771.618	0.000122
1265.21	-0.001391		1401.49	0.000573			812.939	0.001051			292.029	8.8e-05			1243.2	-0.000847			48.309	-0.000386			771.619	0.000136
1265.21	-0.001318		1401.49	0.000575			812.94	0.001085			292.03	0.000117			1243.2	-0.000874			48.31	-0.000396			771.62	0.000172
1265.21	-0.001224		1401.49	0.000513			812.941	0.001081			292.031	0.000138			1243.2	-0.000838			48.311	-0.000454			771.621	0.000183
1265.21	-0.001139		1401.49	0.000415			812.942	0.001063			292.032	0.000154			1243.2	-0.000773			48.312	-0.000584			771.622	0.000163
1265.21	-0.001045		1401.49	0.000354			812.943	0.001069			292.033	0.000188			1243.2	-0.000691			48.313	-0.000715			771.623	0.000128
1265.21	-0.000959		1401.49	0.000318			812.944	0.001059			292.034	0.000204			1243.2	-0.000593			48.314	-0.000823			771.624	0.000113
1265.21	-0.000873		1401.49	0.000304			812.945	0.001023			292.035	0.00018			1243.2	-0.000544			48.315	-0.000958			771.625	9.3e-05
1265.22	-0.000839		1401.5	0.000331			812.946	0.001019			292.036	0.000113			1243.21	-0.000531			48.316	-0.001083			771.626	4.5e-05
1265.22	-0.000861		1401.5	0.000373			812.947	0.001039			292.037	1.2e-05			1243.21	-0.00057			48.317	-0.00116			771.627	3.4e-05
1265.22	-0.000856		1401.5	0.000388			812.948	0.000993			292.038	-1.8e-05			1243.21	-0.0007			48.318	-0.001212			771.628	8.6e-05
1265.22	-0.000801		1401.5	0.000349			812.949	0.000892			292.039	5.4e-05			1243.21	-0.000837			48.319	-0.001198			771.629	0.000118
1265.22	-0.000697		1401.5	0.000361			812.95	0.000876			292.04	0.000175			1243.21	-0.000956			48.32	-0.001101			771.63	4.3e-05
1265.22	-0.00061		1401.5	0.000412			812.951	0.000938			292.041	0.000293			1243.21	-0.001017			48.321	-0.001032			771.631	-8.8e-05
1265.22	-0.000496		1401.5	0.000396			812.952	0.001028			292.042	0.000344			1243.21	-0.000981			48.322	-0.001021			771.632	-0.000204
1265.22	-0.000355		1401.5	0.000371			812.953	0.001115			292.043	0.000319			1243.21	-0.000936			48.323	-0.001026			771.633	-0.000211
1265.22	-0.000188		1401.5	0.000362			812.954	0.001234			292.044	0.000272			1243.21	-0.0009			48.324	-0.001024			771.634	-0.000138
1265.22	-6.7e-05		1401.51	0.000404			812.955	0.001313			292.045	0.000273			1243.21	-0.000909			48.325	-0.001068			771.635	-1.3e-05
1265.23	-2.5e-05		1401.51	0.000458			812.956	0.001313			292.046	0.000274			1243.22	-0.000912			48.326	-0.001109			771.636	0.000108
1265.23	-1e-06		1401.51	0.000469			812.957	0.001222			292.047	0.000209			1243.22	-0.000899			48.327	-0.001086			771.637	0.000151
1265.23	5.6e-05		1401.51	0.000419			812.958	0.001087			292.048	0.000171			1243.22	-0.000826			48.328	-0.000973			771.638	0.000143
1265.23	0.000186		1401.51	0.000322			812.959	0.000987			292.049	0.000145			1243.22	-0.000756			48.329	-0.000816			771.639	8.7e-05
1265.23	0.000315		1401.51	0.000261			812.96	0.000987			292.05	9.3e-05			1243.22	-0.000761			48.33	-0.000748			771.64	4e-06
1265.23	0.000358		1401.51	0.000264			812.961	0.001041			292.051	0.000101			1243.22	-0.000839			48.331	-0.000761			771.641	-9.1e-05
1265.23	0.000346		1401.51	0.000284			812.962	0.001049			292.052	0.000129			1243.22	-0.000924			48.332	-0.000776			771.642	-0.000145
1265.23	0.000391		1401.51	0.000353			812.963	0.001004			292.053	0.000149			1243.22	-0.000949			48.333	-0.000794			771.643	-0.000128
1265.23	0.000512		1401.51	0.000461			812.964	0.000936			292.054	0.000162			1243.22	-0.000928			48.334	-0.000788			771.644	-8.1e-05
1265.23	0.000714		1401.52	0.000523			812.965	0.000895			292.055	0.000149			1243.22	-0.000886			48.335	-0.000755			771.645	-5.7e-05
1265.24	0.000843		1401.52	0.000479			812.966	0.000895			292.056	0.000104			1243.23	-0.000826			48.336	-0.000734			771.646	-2.1e-05
1265.24	0.000813		1401.52	0.000388			812.967	0.000908			292.057	4.8e-05			1243.23	-0.000762			48.337	-0.000748			771.647	-1.4e-05
1265.24	0.000674		1401.52	0.000398			812.968	0.000931			292.058	-3.7e-05			1243.23	-0.000668			48.338	-0.000756			771.648	-6.6e-05
1265.24	0.000521		1401.52	0.000428			812.969	0.001008			292.059	-0.000114			1243.23	-0.00058			48.339	-0.000711			771.649	-0.000137
1265.24	0.000463		1401.52	0.000426			812.97	0.001131			292.06	-0.000136			1243.23	-0.000529			48.34	-0.000541			771.65	-0.000173
1265.24	0.000534		1401.52	0.000439			812.971	0.001193			292.061	-7.1e-05			1243.23	-0.000511			48.341	-0.000369			771.651	-0.000171
1265.24	0.000633		1401.52	0.000475			812.972	0.001188			292.062	4.7e-05			1243.23	-0.000522			48.342	-0.000336			771.652	-0.000131
1265.24	0.000669		1401.52	0.000497			812.973	0.001164			292.063	0.00018			1243.23	-0.000513			48.343	-0.000379			771.653	-6.8e-05
1265.24	0.000674		1401.52	0.000449			812.974	0.001174			292.064	0.000244			1243.23	-0.000496			48.344	-0.000379			771.654	-5.4e-05
1265.24	0.000722		1401.53	0.000342			812.975	0.001209			292.065	0.000254			1243.23	-0.000448			48.345	-0.000355			771.655	5e-06
1265.25	0.00074		1401.53	0.000267			812.976	0.001221			292.066	0.000249			1243.24	-0.000373			48.346	-0.000288			771.656	9.6e-05
1265.25	0.000704		1401.53	0.000277			812.977	0.001218			292.067	0.000245			1243.24	-0.000326			48.347	-0.000216			771.657	0.000139
1265.25	0.000659		1401.53	0.000284			812.978	0.001178			292.068	0.000255			1243.24	-0.000306			48.348	-0.000141			771.658	0.000143
1265.25	0.000569		1401.53	0.000308			812.979	0.001156			292.069	0.000324			1243.24	-0.000292			48.349	-3.8e-05			771.659	9.6e-05
1265.25	0.000446		1401.53	0.000392			812.98	0.001211			292.07	0.000441			1243.24	-0.000303			48.35	7e-06			771.66	-3.3e-05
1265.25	0.000331		1401.53	0.000462			812.981	0.001241			292.071	0.000494			1243.24	-0.000302			48.351	2.3e-05			771.661	-0.000126
1265.25	0.000245		1401.53	0.000493			812.982	0.001189			292.072	0.000459			1243.24	-0.000255			48.352	0.000101			771.662	-0.000132
1265.25	0.000161		1401.53	0.000494			812.983	0.001108			292.073	0.000373			1243.24	-0.000171			48.353	0.000202			771.663	-0.000128
1265.25	0.000131		1401.53	0.000476			812.984	0.00112			292.074	0.000255			1243.24	-0.000114			48.354	0.000257			771.664	-9.4e-05
1265.26	0.000191		1401.54	0.000443			812.985	0.001189			292.075	0.000151			1243.24	-0.000146			48.355	0.000258			771.665	-8.4e-05
1265.26	0.000269		1401.54	0.000367			812.986	0.001234			292.076	0.000122			1243.25	-0.000182			48.356	0.000273			771.666	-8.7e-05
1265.26	0.000303		1401.54	0.000307			812.987	0.001279			292.077	0.00017			1243.25	-0.000129			48.357	0.000324			771.667	-6.6e-05
1265.26	0.000279		1401.54	0.000291			812.988	0.001259			292.078	0.000321			1243.25	-7e-05			48.358	0.000391			771.668	-1.3e-05
1265.26	0.000238		1401.54	0.000304			812.989	0.001229			292.079	0.000439			1243.25	-8.1e-05			48.359	0.000484			771.669	4.1e-05
1265.26	0.00024		1401.54	0.000364			812.99	0.001188			292.08	0.000425			1243.25	-0.000182			48.36	0.000611			771.67	3.6e-05
1265.26	0.000246		1401.54	0.000403			812.991	0.001147			292.081	0.000321			1243.25	-0.000357			48.361	0.000718			771.671	-3.1e-05
1265.26	0.000223		1401.54	0.000329			812.992	0.001136			292.082	0.000255			1243.25	-0.000575			48.362	0.000763			771.672	-0.000169
1265.26	0.000198		1401.54	0.000235			812.993	0.001153			292.083	0.000233			1243.25	-0.000744			48.363	0.000706			771.673	-0.000243
1265.26	0.000118		1401.54	0.000222			812.994	0.001126			292.084	0.000242			1243.25	-0.000858			48.364	0.000611			771.674	-0.000234
1265.27	-4.3e-05		1401.55	0.000287			812.995	0.001081			292.085	0.000251			1243.26	-0.000929			48.365	0.000576			771.675	-0.000183
1265.27	-0.000111		1401.55	0.000284			812.996	0.001079			292.086	0.000238			1243.26	-0.000978			48.366	0.000622			771.676	-8.5e-05
1265.27	-3e-05		1401.55	0.000206			812.997	0.001097			292.087	0.000227			1243.26	-0.00096			48.367	0.000732			771.677	2.3e-05
1265.27	8.7e-05		1401.55	0.000135			812.998	0.001111			292.088	0.000251			1243.26	-0.000869			48.368	0.000778			771.678	5e-05
1265.27	0.000154		1401.55	9.4e-05			812.999	0.001196			292.089	0.000273			1243.26	-0.000866			48.369	0.000764			771.679	-4.3e-05
1265.27	0.000113		1401.55	6.3e-05			813	0.001264			292.09	0.000279			1243.26	-0.000928			48.37	0.000819			771.68	-0.000116
1265.27	6e-06		1401.55	2.9e-05			813.001	0.001288			292.091	0.000318			1243.26	-0.000977			48.371	0.000936			771.681	-0.000104
1265.27	-6.8e-05		1401.55	4.6e-05			813.002	0.00127			292.092	0.000383			1243.26	-0.001041			48.372	0.000994			771.682	-1.6e-05
1265.27	-4.4e-05		1401.55	8.3e-05			813.003	0.001249			292.093	0.000378			1243.26	-0.001034			48.373	0.000976			771.683	6.6e-05
1265.27	0.000101		1401.55	0.00015			813.004	0.001273			292.094	0.000322			1243.26	-0.000974			48.374	0.000895			771.684	0.000114
1265.28	0.000282		1401.56	0.000214			813.005	0.001279			292.095	0.000281			1243.27	-0.000933			48.375	0.000834			771.685	0.000104
1265.28	0.000414		1401.56	0.000253			813.006	0.001229			292.096	0.000222			1243.27	-0.000904			48.376	0.000851			771.686	4.9e-05
1265.28	0.000449		1401.56	0.00028			813.007	0.001202			292.097	0.000126			1243.27	-0.000848			48.377	0.000864			771.687	-1.2e-05
1265.28	0.000408		1401.56	0.000282			813.008	0.001277			292.098	7.3e-05			1243.27	-0.000727			48.378	0.000853			771.688	-7.3e-05
1265.28	0.000354		1401.56	0.000253			813.009	0.001362			292.099	5.5e-05			1243.27	-0.000665			48.379	0.000826			771.689	-0.000158
1265.28	0.000315		1401.56	0.000242			813.01	0.001353			292.1	4.4e-05			1243.27	-0.000663			48.38	0.00079			771.69	-0.000176
1265.28	0.000317		1401.56	0.000282			813.011	0.001298			292.101	8.6e-05			1243.27	-0.00066			48.381	0.000761			771.691	-0.000153
1265.28	0.000315		1401.56	0.000342			813.012	0.00118			292.102	0.00013			1243.27	-0.000633			48.382	0.000753			771.692	-0.000131
1265.28	0.000353		1401.56	0.000359			813.013	0.001069			292.103	0.000179			1243.27	-0.000544			48.383	0.000724			771.693	-0.000116
1265.28	0.000418		1401.56	0.000356			813.014	0.001026			292.104	0.000153			1243.27	-0.000428			48.384	0.000657			771.694	-6.6e-05
1265.29	0.000417		1401.57	0.000393			813.015	0.001011			292.105	8.4e-05			1243.28	-0.000381			48.385	0.000599			771.695	4.8e-05
1265.29	0.000351		1401.57	0.000381			813.016	0.001049			292.106	3.9e-05			1243.28	-0.000378			48.386	0.000563			771.696	0.000136
1265.29	0.000293		1401.57	0.000278			813.017	0.001066			292.107	-8e-06			1243.28	-0.000327			48.387	0.000537			771.697	0.000133
1265.29	0.000251		1401.57	0.000205			813.018	0.001013			292.108	-0.000101			1243.28	-0.000243			48.388	0.000499			771.698	7.8e-05
1265.29	0.000225		1401.57	0.000198			813.019	0.000954			292.109	-0.000208			1243.28	-0.000143			48.389	0.000504			771.699	2e-06
1265.29	0.00022		1401.57	0.000234			813.02	0.000938			292.11	-0.000264			1243.28	-1.3e-05			48.39	0.000562			771.7	-5.3e-05
1265.29	0.000212		1401.57	0.000258			813.021	0.000965			292.111	-0.000323			1243.28	0.000128			48.391	0.000593			771.701	-9.9e-05
1265.29	0.000188		1401.57	0.000261			813.022	0.001048			292.112	-0.000381			1243.28	0.000186			48.392	0.000588			771.702	-0.000109
1265.29	0.000224		1401.57	0.000231			813.023	0.001147			292.113	-0.000419			1243.28	0.000181			48.393	0.000566			771.703	-5.6e-05
1265.29	0.000298		1401.57	0.000204			813.024	0.001152			292.114	-0.000453			1243.28	0.000181			48.394	0.000506			771.704	6.4e-05
1265.3	0.000356		1401.58	0.000231			813.025	0.001109			292.115	-0.000448			1243.29	0.000253			48.395	0.000373			771.705	0.00018
1265.3	0.000414		1401.58	0.000239			813.026	0.001097			292.116	-0.000451			1243.29	0.000398			48.396	0.00025			771.706	0.00019
1265.3	0.00043		1401.58	0.000236			813.027	0.001123			292.117	-0.000515			1243.29	0.000519			48.397	0.000226			771.707	8.8e-05
1265.3	0.000429		1401.58	0.000223			813.028	0.001166			292.118	-0.000573			1243.29	0.000577			48.398	0.000268			771.708	-1.8e-05
1265.3	0.000406		1401.58	0.000142			813.029	0.001219			292.119	-0.000659			1243.29	0.00057			48.399	0.000377			771.709	-3.9e-05
1265.3	0.000369		1401.58	4.7e-05			813.03	0.00125			292.12	-0.000758			1243.29	0.000528			48.4	0.000529			771.71	1.1e-05
1265.3	0.00037		1401.58	4.1e-05			813.031	0.001154			292.121	-0.000856			1243.29	0.000528			48.401	0.000614			771.711	6.1e-05
1265.3	0.000347		1401.58	3.9e-05			813.032	0.001034			292.122	-0.000936			1243.29	0.000531			48.402	0.000579			771.712	4.8e-05
1265.3	0.000307		1401.58	3.8e-05			813.033	0.000971			292.123	-0.000942			1243.29	0.000521			48.403	0.000461			771.713	-3.2e-05
1265.3	0.000301		1401.58	2.9e-05			813.034	0.000939			292.124	-0.000911			1243.29	0.000554			48.404	0.000311			771.714	-0.000152
1265.31	0.000283		1401.59	3.9e-05			813.035	0.000947			292.125	-0.000892			1243.3	0.000609			48.405	0.000196			771.715	-0.000236
1265.31	0.000324		1401.59	3.8e-05			813.036	0.001024			292.126	-0.000931			1243.3	0.000633			48.406	0.000133			771.716	-0.000245
1265.31	0.000381		1401.59	4.4e-05			813.037	0.001099			292.127	-0.000993			1243.3	0.000644			48.407	8.3e-05			771.717	-0.000224
1265.31	0.000407		1401.59	5.4e-05			813.038	0.001102			292.128	-0.001024			1243.3	0.000681			48.408	5.6e-05			771.718	-0.000176
1265.31	0.000384		1401.59	2.9e-05			813.039	0.001031			292.129	-0.001006			1243.3	0.000712			48.409	6.9e-05			771.719	-0.000114
1265.31	0.000294		1401.59	-6.1e-05			813.04	0.000923			292.13	-0.000957			1243.3	0.0007			48.41	9.4e-05			771.72	-8.6e-05
1265.31	0.000222		1401.59	-0.000229			813.041	0.000886			292.131	-0.000933			1243.3	0.000667			48.411	0.000111			771.721	-8.9e-05
1265.31	0.000169		1401.59	-0.000369			813.042	0.000836			292.132	-0.001035			1243.3	0.000653			48.412	8.8e-05			771.722	-0.000114
1265.31	0.000108		1401.59	-0.000474			813.043	0.000767			292.133	-0.001264			1243.3	0.00063			48.413	7.7e-05			771.723	-0.000123
1265.31	0.000111		1401.59	-0.000553			813.044	0.000744			292.134	-0.001484			1243.3	0.000576			48.414	0.000119			771.724	-0.000108
1265.32	0.000165		1401.6	-0.000624			813.045	0.000749			292.135	-0.001614			1243.31	0.000529			48.415	0.000168			771.725	-8.8e-05
1265.32	0.000253		1401.6	-0.000684			813.046	0.000756			292.136	-0.001734			1243.31	0.000459			48.416	0.00015			771.726	-5.1e-05
1265.32	0.000335		1401.6	-0.000758			813.047	0.000796			292.137	-0.001791			1243.31	0.00035			48.417	0.000101			771.727	1.6e-05
1265.32	0.00042		1401.6	-0.000816			813.048	0.000862			292.138	-0.001759			1243.31	0.000322			48.418	0.00012			771.728	6.1e-05
1265.32	0.000465		1401.6	-0.000922			813.049	0.000914			292.139	-0.001756			1243.31	0.000414			48.419	0.000119			771.729	0.000126
1265.32	0.000425		1401.6	-0.001022			813.05	0.000939			292.14	-0.001833			1243.31	0.000515			48.42	9.1e-05			771.73	0.000155
1265.32	0.000326		1401.6	-0.001035			813.051	0.000903			292.141	-0.001899			1243.31	0.000555			48.421	9.8e-05			771.731	0.000134
1265.32	0.000242		1401.6	-0.001021			813.052	0.000858			292.142	-0.001844			1243.31	0.000551			48.422	0.000151			771.732	0.000117
1265.32	0.00018		1401.6	-0.001043			813.053	0.000822			292.143	-0.001738			1243.31	0.000511			48.423	0.000208			771.733	8.6e-05
1265.32	0.000159		1401.6	-0.001078			813.054	0.000796			292.144	-0.0016			1243.31	0.000444			48.424	0.000241			771.734	-6e-06
1265.33	0.000154		1401.61	-0.001108			813.055	0.000706			292.145	-0.001518			1243.32	0.000391			48.425	0.000251			771.735	-0.000104
1265.33	8.4e-05		1401.61	-0.001057			813.056	0.000649			292.146	-0.001496			1243.32	0.000308			48.426	0.000223			771.736	-0.000106
1265.33	-4e-06		1401.61	-0.00104			813.057	0.000614			292.147	-0.001516			1243.32	0.000231			48.427	0.000189			771.737	-3.4e-05
1265.33	1.1e-05		1401.61	-0.001067			813.058	0.000573			292.148	-0.001521			1243.32	0.000254			48.428	0.000181			771.738	1e-06
1265.33	0.000116		1401.61	-0.001064			813.059	0.000495			292.149	-0.001449			1243.32	0.000347			48.429	0.000188			771.739	-9e-06
1265.33	0.000181		1401.61	-0.001022			813.06	0.00045			292.15	-0.001336			1243.32	0.000373			48.43	0.000164			771.74	-8.5e-05
1265.33	0.000138		1401.61	-0.001024			813.061	0.00046			292.151	-0.001231			1243.32	0.000312			48.431	0.000184			771.741	-0.00017
1265.33	4.1e-05		1401.61	-0.001116			813.062	0.000494			292.152	-0.001151			1243.32	0.000249			48.432	0.00025			771.742	-0.000153
1265.33	-6e-06		1401.61	-0.001231			813.063	0.000504			292.153	-0.001122			1243.32	0.000277			48.433	0.000267			771.743	-5.4e-05
1265.33	-8e-06		1401.61	-0.001289			813.064	0.000494			292.154	-0.001077			1243.32	0.000325			48.434	0.000244			771.744	-1.4e-05
1265.34	2e-06		1401.62	-0.001316			813.065	0.000429			292.155	-0.000946			1243.33	0.000308			48.435	0.000254			771.745	-4.4e-05
1265.34	3e-05		1401.62	-0.001362			813.066	0.000336			292.156	-0.000869			1243.33	0.000291			48.436	0.000308			771.746	-4.9e-05
1265.34	7e-05		1401.62	-0.00134			813.067	0.000316			292.157	-0.000885			1243.33	0.000308			48.437	0.000315			771.747	6.4e-05
1265.34	0.000104		1401.62	-0.001278			813.068	0.000349			292.158	-0.000799			1243.33	0.000324			48.438	0.000246			771.748	0.000145
1265.34	0.0001		1401.62	-0.001238			813.069	0.000383			292.159	-0.000669			1243.33	0.00032			48.439	0.000189			771.749	0.000178
1265.34	2.7e-05		1401.62	-0.001155			813.07	0.000377			292.16	-0.000522			1243.33	0.000281			48.44	0.000131			771.75	0.000207
1265.34	-4.9e-05		1401.62	-0.001039			813.071	0.000298			292.161	-0.000406			1243.33	0.000283			48.441	0.000109			771.751	0.000163
1265.34	-1.3e-05		1401.62	-0.000958			813.072	0.000304			292.162	-0.000371			1243.33	0.000293			48.442	0.000128			771.752	5.3e-05
1265.34	8.1e-05		1401.62	-0.000953			813.073	0.000346			292.163	-0.000278			1243.33	0.000258			48.443	0.000163			771.753	-0.000113
1265.34	0.00013		1401.62	-0.001013			813.074	0.000292			292.164	-0.000168			1243.33	0.000232			48.444	0.000244			771.754	-0.000254
1265.35	0.000121		1401.62	-0.001134			813.075	0.000187			292.165	-0.000106			1243.34	0.000237			48.445	0.000319			771.755	-0.000352
1265.35	0.000109		1401.63	-0.001241			813.076	9.5e-05			292.166	-9.3e-05			1243.34	0.000251			48.446	0.000271			771.756	-0.000395
1265.35	0.000129		1401.63	-0.001273			813.077	1.7e-05			292.167	-0.000113			1243.34	0.000234			48.447	0.000176			771.757	-0.000424
1265.35	0.000206		1401.63	-0.001218			813.078	-2e-06			292.168	-0.000128			1243.34	0.000156			48.448	0.00016			771.758	-0.000446
1265.35	0.000247		1401.63	-0.001079			813.079	1.8e-05			292.169	-7.9e-05			1243.34	0.000108			48.449	0.000166			771.759	-0.000485
1265.35	0.000174		1401.63	-0.000945			813.08	6.1e-05			292.17	2.9e-05			1243.34	0.000152			48.45	0.000166			771.76	-0.000531
1265.35	5e-05		1401.63	-0.000822			813.081	7.7e-05			292.171	5.4e-05			1243.34	0.000204			48.451	0.000206			771.761	-0.000489
1265.35	-3.6e-05		1401.63	-0.000805			813.082	0.000118			292.172	-9e-06			1243.34	0.000153			48.452	0.000247			771.762	-0.000428
1265.35	-5.1e-05		1401.63	-0.000863			813.083	0.000101			292.173	-5.1e-05			1243.34	4.3e-05			48.453	0.000194			771.763	-0.000449
1265.35	-5.5e-05		1401.63	-0.000922			813.084	6e-06			292.174	-4.6e-05			1243.34	-5.1e-05			48.454	9.1e-05			771.764	-0.000571
1265.36	-1.6e-05		1401.63	-0.000936			813.085	-0.000104			292.175	8.4e-05			1243.35	-0.000121			48.455	8.5e-05			771.765	-0.000723
1265.36	2.8e-05		1401.64	-0.000889			813.086	-0.000201			292.176	0.000239			1243.35	-0.000101			48.456	0.000122			771.766	-0.000816
1265.36	4.8e-05		1401.64	-0.000774			813.087	-0.000257			292.177	0.000317			1243.35	-5e-06			48.457	0.000123			771.767	-0.000831
1265.36	5.9e-05		1401.64	-0.00066			813.088	-0.000233			292.178	0.000341			1243.35	9.5e-05			48.458	6.4e-05			771.768	-0.000851
1265.36	6.6e-05		1401.64	-0.0006			813.089	-0.000215			292.179	0.000346			1243.35	0.000124			48.459	3.3e-05			771.769	-0.000934
1265.36	-9e-06		1401.64	-0.000548			813.09	-0.000263			292.18	0.000394			1243.35	0.000108			48.46	8.6e-05			771.77	-0.000973
1265.36	-0.000118		1401.64	-0.000506			813.091	-0.000299			292.181	0.000479			1243.35	0.000101			48.461	0.000114			771.771	-0.000991
1265.36	-7.6e-05		1401.64	-0.000482			813.092	-0.000319			292.182	0.000469			1243.35	9.6e-05			48.462	0.000103			771.772	-0.001032
1265.36	6e-05		1401.64	-0.000481			813.093	-0.000289			292.183	0.000369			1243.35	9.3e-05			48.463	5.9e-05			771.773	-0.001079
1265.36	0.000156		1401.64	-0.000479			813.094	-0.000228			292.184	0.000234			1243.35	4.1e-05			48.464	3.6e-05			771.774	-0.001071
1265.37	0.000189		1401.64	-0.000393			813.095	-0.000254			292.185	0.00018			1243.36	-4.9e-05			48.465	1.1e-05			771.775	-0.001097
1265.37	0.000164		1401.65	-0.000279			813.096	-0.00032			292.186	0.000175			1243.36	-7.7e-05			48.466	1.3e-05			771.776	-0.001119
1265.37	0.000111		1401.65	-0.000235			813.097	-0.000307			292.187	0.000183			1243.36	-2.8e-05			48.467	1.9e-05			771.777	-0.001094
1265.37	2.3e-05		1401.65	-0.00018			813.098	-0.000247			292.188	0.000184			1243.36	-2.7e-05			48.468	5.8e-05			771.778	-0.00104
1265.37	-5.7e-05		1401.65	-8.9e-05			813.099	-0.000255			292.189	0.000161			1243.36	-4.4e-05			48.469	0.000118			771.779	-0.001021
1265.37	-0.000102		1401.65	-7e-05			813.1	-0.000313			292.19	0.000118			1243.36	-0.000132			48.47	0.000122			771.78	-0.001091
1265.37	-0.000139		1401.65	-9.8e-05			813.101	-0.000332			292.191	8.8e-05			1243.36	-0.000256			48.471	5.3e-05			771.781	-0.001222
1265.37	-9.4e-05		1401.65	-0.000109			813.102	-0.000294			292.192	2.4e-05			1243.36	-0.0003			48.472	-1.6e-05			771.782	-0.001314
1265.37	1.1e-05		1401.65	-2.8e-05			813.103	-0.000267			292.193	-3.8e-05			1243.36	-0.000266			48.473	-3.8e-05			771.783	-0.001369
1265.37	5.7e-05		1401.65	0.000131			813.104	-0.000256			292.194	-7.4e-05			1243.36	-0.000264			48.474	-1.8e-05			771.784	-0.001415
1265.38	3.4e-05		1401.65	0.000283			813.105	-0.000273			292.195	-4.3e-05			1243.37	-0.000314			48.475	2.5e-05			771.785	-0.00138
1265.38	7.1e-05		1401.66	0.000414			813.106	-0.000316			292.196	6.3e-05			1243.37	-0.000339			48.476	6.9e-05			771.786	-0.001314
1265.38	0.000136		1401.66	0.000536			813.107	-0.000389			292.197	7.8e-05			1243.37	-0.000386			48.477	0.000131			771.787	-0.001296
1265.38	0.000164		1401.66	0.000628			813.108	-0.000433			292.198	-2e-06			1243.37	-0.000463			48.478	0.000184			771.788	-0.001321
1265.38	0.000199		1401.66	0.000548			813.109	-0.000406			292.199	-5.7e-05			1243.37	-0.000477			48.479	0.000235			771.789	-0.001312
1265.38	0.000208		1401.66	0.000431			813.11	-0.000358			292.2	-3.6e-05			1243.37	-0.000407			48.48	0.000209			771.79	-0.001263
1265.38	0.000231		1401.66	0.000408			813.111	-0.000341			292.201	2.5e-05			1243.37	-0.000393			48.481	0.000147			771.791	-0.001182
1265.38	0.000233		1401.66	0.000443			813.112	-0.000331			292.202	2.3e-05			1243.37	-0.000422			48.482	8.8e-05			771.792	-0.001106
1265.38	0.000189		1401.66	0.000484			813.113	-0.000318			292.203	-2.7e-05			1243.37	-0.000388			48.483	0.000148			771.793	-0.001108
1265.38	9.8e-05		1401.66	0.000522			813.114	-0.000279			292.204	-2.1e-05			1243.37	-0.000344			48.484	0.000234			771.794	-0.001216
1265.38	-2.3e-05		1401.66	0.000513			813.115	-0.000206			292.205	1.4e-05			1243.38	-0.000358			48.485	0.000231			771.795	-0.001303
1265.39	-0.000106		1401.67	0.000498			813.116	-0.000199			292.206	6.8e-05			1243.38	-0.000413			48.486	0.000217			771.796	-0.00132
1265.39	-7.3e-05		1401.67	0.000521			813.117	-0.000244			292.207	0.000159			1243.38	-0.000484			48.487	0.00021			771.797	-0.001307
1265.39	1.9e-05		1401.67	0.000584			813.118	-0.000262			292.208	0.000273			1243.38	-0.000561			48.488	0.000218			771.798	-0.001269
1265.39	5.9e-05		1401.67	0.000606			813.119	-0.000216			292.209	0.000351			1243.38	-0.000619			48.489	0.000286			771.799	-0.001184
1265.39	6.3e-05		1401.67	0.000563			813.12	-0.000185			292.21	0.000326			1243.38	-0.000634			48.49	0.000407			771.8	-0.001066
1265.39	6.6e-05		1401.67	0.000518			813.121	-0.000123			292.211	0.000254			1243.38	-0.000589			48.491	0.000504			771.801	-0.000945
1265.39	8.9e-05		1401.67	0.000564			813.122	-2.7e-05			292.212	0.000166			1243.38	-0.00053			48.492	0.000541			771.802	-0.000914
1265.39	0.000145		1401.67	0.000628			813.123	8.6e-05			292.213	0.000119			1243.38	-0.000483			48.493	0.000509			771.803	-0.000915
1265.39	0.000215		1401.67	0.00067			813.124	0.000176			292.214	7.9e-05			1243.38	-0.000411			48.494	0.000458			771.804	-0.000918
1265.39	0.000298		1401.67	0.000653			813.125	0.000165			292.215	4.9e-05			1243.38	-0.000316			48.495	0.000403			771.805	-0.000921
1265.4	0.000325		1401.68	0.000596			813.126	0.000164			292.216	2.7e-05			1243.39	-0.000284			48.496	0.000406			771.806	-0.000896
1265.4	0.00034		1401.68	0.000544			813.127	0.000171			292.217	2.4e-05			1243.39	-0.000253			48.497	0.00042			771.807	-0.000794
1265.4	0.000381		1401.68	0.000438			813.128	0.000217			292.218	2.9e-05			1243.39	-0.000219			48.498	0.000414			771.808	-0.000675
1265.4	0.000367		1401.68	0.00037			813.129	0.000315			292.219	-7e-06			1243.39	-0.000225			48.499	0.000438			771.809	-0.000623
1265.4	0.000267		1401.68	0.000343			813.13	0.000394			292.22	-6.6e-05			1243.39	-0.000291			48.5	0.000485			771.81	-0.000628
1265.4	0.000132		1401.68	0.000328			813.131	0.000413			292.221	-9.1e-05			1243.39	-0.000309			48.501	0.000544			771.811	-0.000621
1265.4	1e-06		1401.68	0.000329			813.132	0.000416			292.222	-7.5e-05			1243.39	-0.000249			48.502	0.0006			771.812	-0.000557
1265.4	-6.4e-05		1401.68	0.000345			813.133	0.000449			292.223	-5.7e-05			1243.39	-0.00013			48.503	0.000653			771.813	-0.000481
1265.4	1.3e-05		1401.68	0.000351			813.134	0.000563			292.224	-3.1e-05			1243.39	-4.6e-05			48.504	0.000646			771.814	-0.000459
1265.4	0.000139		1401.68	0.000424			813.135	0.000689			292.225	-3.9e-05			1243.39	8e-06			48.505	0.000552			771.815	-0.000458
1265.41	0.000176		1401.69	0.000518			813.136	0.000776			292.226	-5.1e-05			1243.4	8.1e-05			48.506	0.000398			771.816	-0.000496
1265.41	0.000184		1401.69	0.000541			813.137	0.000794			292.227	-1.5e-05			1243.4	0.000185			48.507	0.000272			771.817	-0.000547
1265.41	0.000189		1401.69	0.000471			813.138	0.000838			292.228	4.6e-05			1243.4	0.000279			48.508	0.000216			771.818	-0.000566
1265.41	0.000203		1401.69	0.00045			813.139	0.000901			292.229	8.1e-05			1243.4	0.00035			48.509	0.000241			771.819	-0.000523
1265.41	0.000135		1401.69	0.000524			813.14	0.000918			292.23	0.000158			1243.4	0.000358			48.51	0.000309			771.82	-0.000415
1265.41	5.3e-05		1401.69	0.000507			813.141	0.000918			292.231	0.000239			1243.4	0.000388			48.511	0.000344			771.821	-0.000341
1265.41	1.4e-05		1401.69	0.000416			813.142	0.000938			292.232	0.000259			1243.4	0.000425			48.512	0.000339			771.822	-0.000339
1265.41	4.6e-05		1401.69	0.000329			813.143	0.000993			292.233	0.000244			1243.4	0.000406			48.513	0.000329			771.823	-0.000415
1265.41	0.000129		1401.69	0.000329			813.144	0.001126			292.234	0.000255			1243.4	0.000308			48.514	0.000306			771.824	-0.000483
1265.41	0.000207		1401.69	0.000385			813.145	0.001234			292.235	0.000319			1243.4	0.000209			48.515	0.000249			771.825	-0.00041
1265.42	0.000229		1401.7	0.000392			813.146	0.001266			292.236	0.000293			1243.41	0.000179			48.516	0.000207			771.826	-0.000276
1265.42	0.000191		1401.7	0.000344			813.147	0.001314			292.237	0.000184			1243.41	0.000206			48.517	0.000269			771.827	-0.000209
1265.42	0.000134		1401.7	0.000288			813.148	0.001307			292.238	0.000123			1243.41	0.000294			48.518	0.000335			771.828	-0.000247
1265.42	4.9e-05		1401.7	0.000226			813.149	0.001206			292.239	8.4e-05			1243.41	0.000338			48.519	0.000321			771.829	-0.000339
1265.42	-3.8e-05		1401.7	0.000144			813.15	0.001102			292.24	8.3e-05			1243.41	0.000276			48.52	0.000217			771.83	-0.000421
1265.42	-6.8e-05		1401.7	4.7e-05			813.151	0.001089			292.241	8.3e-05			1243.41	0.000268			48.521	0.000104			771.831	-0.000514
1265.42	-8.3e-05		1401.7	-1.2e-05			813.152	0.001129			292.242	8.2e-05			1243.41	0.000329			48.522	8.6e-05			771.832	-0.000553
1265.42	-0.000109		1401.7	1.5e-05			813.153	0.001248			292.243	9.7e-05			1243.41	0.000398			48.523	0.000185			771.833	-0.000504
1265.42	-0.000131		1401.7	0.000111			813.154	0.001412			292.244	9.9e-05			1243.41	0.000433			48.524	0.000239			771.834	-0.000441
1265.42	-0.000111		1401.7	0.000214			813.155	0.00144			292.245	0.000143			1243.41	0.000407			48.525	0.000156			771.835	-0.000461
1265.43	-3.4e-05		1401.71	0.000269			813.156	0.001369			292.246	0.000208			1243.42	0.000313			48.526	9.9e-05			771.836	-0.000486
1265.43	5.1e-05		1401.71	0.000289			813.157	0.001233			292.247	0.000247			1243.42	0.000258			48.527	8.6e-05			771.837	-0.000509
1265.43	5.4e-05		1401.71	0.000344			813.158	0.001178			292.248	0.00022			1243.42	0.000286			48.528	7.9e-05			771.838	-0.000576
1265.43	2.1e-05		1401.71	0.000361			813.159	0.001228			292.249	0.000186			1243.42	0.000375			48.529	0.000119			771.839	-0.000645
1265.43	-1.5e-05		1401.71	0.000351			813.16	0.001283			292.25	0.000199			1243.42	0.000362			48.53	0.000195			771.84	-0.000678
1265.43	-8.2e-05		1401.71	0.000339			813.161	0.001273			292.251	0.000269			1243.42	0.000203			48.531	0.000234			771.841	-0.000668
1265.43	-9.6e-05		1401.71	0.000356			813.162	0.001217			292.252	0.000327			1243.42	7.9e-05			48.532	0.000246			771.842	-0.000631
1265.43	-7.6e-05		1401.71	0.000362			813.163	0.001172			292.253	0.000321			1243.42	5.7e-05			48.533	0.000283			771.843	-0.000609
1265.43	-8.6e-05		1401.71	0.000379			813.164	0.001174			292.254	0.000264			1243.42	8e-05			48.534	0.000281			771.844	-0.000586
1265.43	-0.000113		1401.71	0.000441			813.165	0.001168			292.255	0.000253			1243.42	6.3e-05			48.535	0.000269			771.845	-0.000591
1265.44	-7.9e-05		1401.72	0.000459			813.166	0.001098			292.256	0.00027			1243.43	6.1e-05			48.536	0.000314			771.846	-0.00063
1265.44	-3e-06		1401.72	0.000397			813.167	0.001022			292.257	0.000201			1243.43	7.4e-05			48.537	0.000396			771.847	-0.000727
1265.44	3.8e-05		1401.72	0.000319			813.168	0.001011			292.258	0.00011			1243.43	7.1e-05			48.538	0.000431			771.848	-0.000884
1265.44	-2.1e-05		1401.72	0.000198			813.169	0.001066			292.259	9.3e-05			1243.43	7e-05			48.539	0.000418			771.849	-0.000943
1265.44	-0.000139		1401.72	0.000108			813.17	0.001149			292.26	9.6e-05			1243.43	5.3e-05			48.54	0.000361			771.85	-0.000923
1265.44	-0.000206		1401.72	0.000119			813.171	0.001156			292.261	0.000123			1243.43	2e-05			48.541	0.000283			771.851	-0.000882
1265.44	-0.000156		1401.72	0.000186			813.172	0.001138			292.262	0.000122			1243.43	2.1e-05			48.542	0.000192			771.852	-0.000851
1265.44	-8.5e-05		1401.72	0.000215			813.173	0.001142			292.263	0.000116			1243.43	3.1e-05			48.543	0.000125			771.853	-0.000877
1265.44	-0.000101		1401.72	0.000233			813.174	0.001104			292.264	7.7e-05			1243.43	-3.6e-05			48.544	0.000103			771.854	-0.000944
1265.44	-0.000106		1401.72	0.000204			813.175	0.001059			292.265	6.9e-05			1243.43	-0.000124			48.545	5.2e-05			771.855	-0.000979
1265.45	-5.8e-05		1401.73	0.000138			813.176	0.001047			292.266	0.000111			1243.44	-0.000159			48.546	1.8e-05			771.856	-0.00101
1265.45	4.5e-05		1401.73	0.000106			813.177	0.001109			292.267	0.000209			1243.44	-0.000113			48.547	5.9e-05			771.857	-0.001069
1265.45	0.000152		1401.73	0.000108			813.178	0.001187			292.268	0.000271			1243.44	-7e-06			48.548	0.000221			771.858	-0.001029
1265.45	0.000186		1401.73	9.9e-05			813.179	0.00124			292.269	0.000251			1243.44	9.2e-05			48.549	0.000407			771.859	-0.000936
1265.45	8.1e-05		1401.73	9.9e-05			813.18	0.001261			292.27	0.000241			1243.44	0.000179			48.55	0.000479			771.86	-0.000879
1265.45	-9.3e-05		1401.73	0.000171			813.181	0.001231			292.271	0.000249			1243.44	0.000216			48.551	0.000459			771.861	-0.000959
1265.45	-0.000258		1401.73	0.000306			813.182	0.001134			292.272	0.000203			1243.44	0.000196			48.552	0.000421			771.862	-0.001106
1265.45	-0.00034		1401.73	0.000402			813.183	0.000996			292.273	0.000148			1243.44	0.000182			48.553	0.000394			771.863	-0.00117
1265.45	-0.000351		1401.73	0.000393			813.184	0.000929			292.274	8.9e-05			1243.44	0.000194			48.554	0.000356			771.864	-0.001149
1265.45	-0.000281		1401.73	0.000297			813.185	0.000979			292.275	5.7e-05			1243.44	0.000171			48.555	0.000281			771.865	-0.001061
1265.46	-0.000209		1401.74	0.000218			813.186	0.001031			292.276	7.1e-05			1243.45	0.000126			48.556	0.00019			771.866	-0.000969
1265.46	-0.000216		1401.74	0.000179			813.187	0.001083			292.277	0.000148			1243.45	0.000124			48.557	0.000129			771.867	-0.000968
1265.46	-0.000269		1401.74	0.000166			813.188	0.00115			292.278	0.000194			1243.45	0.000134			48.558	0.000137			771.868	-0.001015
1265.46	-0.00034		1401.74	0.000162			813.189	0.001196			292.279	0.000204			1243.45	0.000181			48.559	0.000187			771.869	-0.001061
1265.46	-0.000396		1401.74	0.000188			813.19	0.001194			292.28	0.000179			1243.45	0.000306			48.56	0.000304			771.87	-0.001066
1265.46	-0.000344		1401.74	0.000266			813.191	0.001105			292.281	0.000124			1243.45	0.000421			48.561	0.000327			771.871	-0.001067
1265.46	-0.000216		1401.74	0.000321			813.192	0.000977			292.282	5.6e-05			1243.45	0.000482			48.562	0.000232			771.872	-0.001158
1265.46	-0.000212		1401.74	0.000391			813.193	0.000948			292.283	-6e-06			1243.45	0.000494			48.563	0.000173			771.873	-0.001306
1265.46	-0.000343		1401.74	0.000456			813.194	0.001026			292.284	-1.9e-05			1243.45	0.000404			48.564	0.000156			771.874	-0.001358
1265.46	-0.000518		1401.74	0.000494			813.195	0.001074			292.285	5e-05			1243.45	0.000285			48.565	0.000166			771.875	-0.001326
1265.47	-0.000673		1401.75	0.000416			813.196	0.001059			292.286	0.000166			1243.46	0.000201			48.566	0.000166			771.876	-0.001342
1265.47	-0.000758		1401.75	0.000194			813.197	0.001089			292.287	0.000286			1243.46	0.000168			48.567	0.000129			771.877	-0.001372
1265.47	-0.000761		1401.75	1.3e-05			813.198	0.001179			292.288	0.000292			1243.46	0.000169			48.568	1.5e-05			771.878	-0.001391
1265.47	-0.000715		1401.75	1e-06			813.199	0.001285			292.289	0.000196			1243.46	0.00019			48.569	-0.000104			771.879	-0.001392
1265.47	-0.000711		1401.75	0.000124			813.2	0.001288			292.29	7.3e-05			1243.46	0.000228			48.57	-0.000234			771.88	-0.001414
1265.47	-0.000788		1401.75	0.000271			813.201	0.001254			292.291	6.4e-05			1243.46	0.000269			48.571	-0.000391			771.881	-0.001499
1265.47	-0.000839		1401.75	0.000388			813.202	0.00126			292.292	0.000144			1243.46	0.000351			48.572	-0.000549			771.882	-0.001527
1265.47	-0.000826		1401.75	0.00047			813.203	0.001195			292.293	0.000204			1243.46	0.000451			48.573	-0.000651			771.883	-0.001515
1265.47	-0.00083		1401.75	0.000478			813.204	0.001118			292.294	0.000215			1243.46	0.000516			48.574	-0.000735			771.884	-0.001523
1265.47	-0.000904		1401.76	0.00043			813.205	0.001084			292.295	0.000227			1243.46	0.000528			48.575	-0.000875			771.885	-0.001568
1265.48	-0.00095		1401.76	0.000365			813.206	0.001119			292.296	0.000234			1243.47	0.000481			48.576	-0.000963			771.886	-0.001612
1265.48	-0.000991		1401.76	0.000269			813.207	0.001186			292.297	0.000244			1243.47	0.00043			48.577	-0.00105			771.887	-0.001656
1265.48	-0.001053		1401.76	0.000167			813.208	0.001229			292.298	0.000255			1243.47	0.000372			48.578	-0.001154			771.888	-0.001708
1265.48	-0.001093		1401.76	8.3e-05			813.209	0.001228			292.299	0.000184			1243.47	0.000334			48.579	-0.00124			771.889	-0.001774
1265.48	-0.001113		1401.76	9.6e-05			813.21	0.001283			292.3	0.000101			1243.47	0.000379			48.58	-0.001331			771.89	-0.001847
1265.48	-0.001127		1401.76	0.000162			813.211	0.001301			292.301	8.1e-05			1243.47	0.000368			48.581	-0.001357			771.891	-0.001913
1265.48	-0.001112		1401.76	0.000186			813.212	0.001209			292.302	0.000146			1243.47	0.000302			48.582	-0.001318			771.892	-0.001952
1265.48	-0.001118		1401.76	0.000209			813.213	0.001111			292.303	0.000234			1243.47	0.000229			48.583	-0.001288			771.893	-0.001925
1265.48	-0.001282		1401.76	0.000251			813.214	0.001081			292.304	0.000249			1243.47	0.000174			48.584	-0.001312			771.894	-0.00188
1265.48	-0.001476		1401.77	0.000338			813.215	0.001094			292.305	0.000185			1243.47	0.000184			48.585	-0.001336			771.895	-0.001866
1265.49	-0.001551		1401.77	0.000428			813.216	0.001108			292.306	5.6e-05			1243.48	0.000278			48.586	-0.001286			771.896	-0.001863
1265.49	-0.001483		1401.77	0.000551			813.217	0.001161			292.307	9e-06			1243.48	0.000364			48.587	-0.001179			771.897	-0.001796
1265.49	-0.001408		1401.77	0.000623			813.218	0.001274			292.308	7e-06			1243.48	0.0004			48.588	-0.001068			771.898	-0.001693
1265.49	-0.001397		1401.77	0.000608			813.219	0.001387			292.309	2.1e-05			1243.48	0.000349			48.589	-0.000991			771.899	-0.001607
1265.49	-0.001464		1401.77	0.000541			813.22	0.001446			292.31	7.1e-05			1243.48	0.000279			48.59	-0.001006			771.9	-0.00163
1265.49	-0.001591		1401.77	0.000448			813.221	0.001399			292.311	0.000123			1243.48	0.000286			48.591	-0.00113			771.901	-0.001776
1265.49	-0.001664		1401.77	0.000409			813.222	0.001311			292.312	0.000153			1243.48	0.000312			48.592	-0.001267			771.902	-0.001939
1265.49	-0.001689		1401.77	0.000433			813.223	0.001239			292.313	0.000204			1243.48	0.00024			48.593	-0.001356			771.903	-0.001998
1265.49	-0.001701		1401.77	0.000464			813.224	0.001171			292.314	0.000264			1243.48	0.000203			48.594	-0.001356			771.904	-0.001965
1265.49	-0.001676		1401.78	0.000494			813.225	0.001164			292.315	0.000265			1243.48	0.000266			48.595	-0.001272			771.905	-0.001871
1265.5	-0.001599		1401.78	0.000486			813.226	0.001268			292.316	0.000259			1243.49	0.000352			48.596	-0.001184			771.906	-0.001773
1265.5	-0.001513		1401.78	0.000408			813.227	0.001399			292.317	0.000258			1243.49	0.000385			48.597	-0.001164			771.907	-0.001715
1265.5	-0.001471		1401.78	0.000373			813.228	0.001478			292.318	0.000261			1243.49	0.000334			48.598	-0.001128			771.908	-0.001661
1265.5	-0.00148		1401.78	0.000431			813.229	0.001544			292.319	0.000271			1243.49	0.000233			48.599	-0.001066			771.909	-0.001574
1265.5	-0.001476		1401.78	0.000514			813.23	0.001601			292.32	0.000263			1243.49	7.3e-05			48.6	-0.001			771.91	-0.00149
1265.5	-0.001444		1401.78	0.000562			813.231	0.001576			292.321	0.000261			1243.49	-9.8e-05			48.601	-0.000928			771.911	-0.001383
1265.5	-0.001405		1401.78	0.000564			813.232	0.001518			292.322	0.000253			1243.49	-0.000213			48.602	-0.000828			771.912	-0.001291
1265.5	-0.001414		1401.78	0.000507			813.233	0.00147			292.323	0.000194			1243.49	-0.000268			48.603	-0.000796			771.913	-0.001153
1265.5	-0.001454		1401.78	0.000415			813.234	0.001388			292.324	2.5e-05			1243.49	-0.000274			48.604	-0.000805			771.914	-0.000934
1265.51	-0.001464		1401.79	0.000394			813.235	0.001305			292.325	-0.00015			1243.49	-0.000253			48.605	-0.000781			771.915	-0.000647
1265.51	-0.001453		1401.79	0.000487			813.236	0.001242			292.326	-0.000163			1243.5	-0.000266			48.606	-0.000693			771.916	-0.000336
1265.51	-0.001466		1401.79	0.000574			813.237	0.001262			292.327	-7e-06			1243.5	-0.000263			48.607	-0.000596			771.917	-6.9e-05
1265.51	-0.001498		1401.79	0.000633			813.238	0.001354			292.328	0.000224			1243.5	-0.000267			48.608	-0.000537			771.918	0.000206
1265.51	-0.001526		1401.79	0.000699			813.239	0.001402			292.329	0.000443			1243.5	-0.000293			48.609	-0.000497			771.919	0.000489
1265.51	-0.001568		1401.79	0.000723			813.24	0.001396			292.33	0.000554			1243.5	-0.000362			48.61	-0.000469			771.92	0.000719
1265.51	-0.001638		1401.79	0.000706			813.241	0.001391			292.331	0.00055			1243.5	-0.000445			48.611	-0.000424			771.921	0.000863
1265.51	-0.001696		1401.79	0.000686			813.242	0.001425			292.332	0.000473			1243.5	-0.000511			48.612	-0.000309			771.922	0.000861
1265.51	-0.001664		1401.79	0.000644			813.243	0.001485			292.333	0.000329			1243.5	-0.000568			48.613	-0.000231			771.923	0.000814
1265.51	-0.001603		1401.79	0.000634			813.244	0.001484			292.334	0.000213			1243.5	-0.000652			48.614	-0.000284			771.924	0.000889
1265.52	-0.001587		1401.8	0.000606			813.245	0.001416			292.335	0.000174			1243.51	-0.000786			48.615	-0.000423			771.925	0.001062
1265.52	-0.001557		1401.8	0.000586			813.246	0.001359			292.336	0.000206			1243.51	-0.000906			48.616	-0.000497			771.926	0.001225
1265.52	-0.001484		1401.8	0.000586			813.247	0.001333			292.337	0.000259			1243.51	-0.000974			48.617	-0.000488			771.927	0.001343
1265.52	-0.001429		1401.8	0.000538			813.248	0.001329			292.338	0.000335			1243.51	-0.000984			48.618	-0.00047			771.928	0.001394
1265.52	-0.001383		1401.8	0.00045			813.249	0.001297			292.339	0.000454			1243.51	-0.001015			48.619	-0.000441			771.929	0.001348
1265.52	-0.001311		1401.8	0.000383			813.25	0.001243			292.34	0.000543			1243.51	-0.001069			48.62	-0.000391			771.93	0.001271
1265.52	-0.001244		1401.8	0.000324			813.251	0.001215			292.341	0.000539			1243.51	-0.001056			48.621	-0.000329			771.931	0.001164
1265.52	-0.001177		1401.8	0.000283			813.252	0.0012			292.342	0.000493			1243.51	-0.001032			48.622	-0.000245			771.932	0.001066
1265.52	-0.001091		1401.8	0.000351			813.253	0.001166			292.343	0.000455			1243.51	-0.000999			48.623	-0.000211			771.933	0.000964
1265.52	-0.001021		1401.8	0.000512			813.254	0.001038			292.344	0.000445			1243.51	-0.000924			48.624	-0.000234			771.934	0.000869
1265.53	-0.000965		1401.81	0.000574			813.255	0.000906			292.345	0.000468			1243.52	-0.00087			48.625	-0.000239			771.935	0.000784
1265.53	-0.00089		1401.81	0.000512			813.256	0.000912			292.346	0.000571			1243.52	-0.0009			48.626	-0.000222			771.936	0.000695
1265.53	-0.000773		1401.81	0.000386			813.257	0.001007			292.347	0.000632			1243.52	-0.000987			48.627	-0.00017			771.937	0.000612
1265.53	-0.000642		1401.81	0.000302			813.258	0.001123			292.348	0.000582			1243.52	-0.001043			48.628	-8.8e-05			771.938	0.000499
1265.53	-0.000534		1401.81	0.000276			813.259	0.001201			292.349	0.000484			1243.52	-0.00104			48.629	-2.6e-05			771.939	0.0004
1265.53	-0.000466		1401.81	0.000221			813.26	0.001204			292.35	0.000438			1243.52	-0.000956			48.63	-2.2e-05			771.94	0.000256
1265.53	-0.000398		1401.81	0.000192			813.261	0.001137			292.351	0.000483			1243.52	-0.000799			48.631	-2.6e-05			771.941	5.8e-05
1265.53	-0.000288		1401.81	0.000253			813.262	0.001099			292.352	0.000543			1243.52	-0.000716			48.632	-3.8e-05			771.942	-0.000194
1265.53	-0.000118		1401.81	0.000324			813.263	0.001117			292.353	0.000523			1243.52	-0.000799			48.633	-1.9e-05			771.943	-0.000491
1265.53	3.8e-05		1401.81	0.000338			813.264	0.001091			292.354	0.000489			1243.52	-0.0009			48.634	1.3e-05			771.944	-0.000796
1265.54	0.000108		1401.82	0.000362			813.265	0.001058			292.355	0.000524			1243.53	-0.000871			48.635	3e-05			771.945	-0.000984
1265.54	0.000138		1401.82	0.000418			813.266	0.001017			292.356	0.000551			1243.53	-0.000818			48.636	6.5e-05			771.946	-0.001099
1265.54	0.000209		1401.82	0.000441			813.267	0.00095			292.357	0.000526			1243.53	-0.000845			48.637	0.000118			771.947	-0.001213
1265.54	0.000302		1401.82	0.000401			813.268	0.000981			292.358	0.000481			1243.53	-0.00089			48.638	0.000197			771.948	-0.001353
1265.54	0.000374		1401.82	0.000382			813.269	0.001076			292.359	0.000434			1243.53	-0.0009			48.639	0.000335			771.949	-0.001538
1265.54	0.000415		1401.82	0.000403			813.27	0.001135			292.36	0.000383			1243.53	-0.000862			48.64	0.000446			771.95	-0.001706
1265.54	0.000481		1401.82	0.000418			813.271	0.001146			292.361	0.000296			1243.53	-0.000779			48.641	0.000483			771.951	-0.001804
1265.54	0.000526		1401.82	0.000388			813.272	0.001143			292.362	0.000229			1243.53	-0.00066			48.642	0.000462			771.952	-0.001824
1265.54	0.000522		1401.82	0.00038			813.273	0.001129			292.363	0.000266			1243.53	-0.000536			48.643	0.000404			771.953	-0.001801
1265.54	0.000544		1401.82	0.000406			813.274	0.001144			292.364	0.000292			1243.53	-0.000486			48.644	0.000361			771.954	-0.001835
1265.55	0.000678		1401.83	0.000433			813.275	0.001131			292.365	0.000192			1243.54	-0.000534			48.645	0.000415			771.955	-0.001929
1265.55	0.000843		1401.83	0.000445			813.276	0.001051			292.366	0.000121			1243.54	-0.000624			48.646	0.000547			771.956	-0.002003
1265.55	0.000956		1401.83	0.000381			813.277	0.000953			292.367	0.000131			1243.54	-0.000704			48.647	0.000679			771.957	-0.002028
1265.55	0.000979		1401.83	0.000296			813.278	0.000881			292.368	0.000148			1243.54	-0.000728			48.648	0.000781			771.958	-0.00199
1265.55	0.000903		1401.83	0.000246			813.279	0.000851			292.369	0.000189			1243.54	-0.000754			48.649	0.000819			771.959	-0.001944
1265.55	0.000809		1401.83	0.000249			813.28	0.000874			292.37	0.000257			1243.54	-0.000749			48.65	0.000798			771.96	-0.001899
1265.55	0.000746		1401.83	0.000275			813.281	0.000913			292.371	0.000367			1243.54	-0.00071			48.651	0.000818			771.961	-0.001856
1265.55	0.000705		1401.83	0.00029			813.282	0.000931			292.372	0.00038			1243.54	-0.000693			48.652	0.000869			771.962	-0.001768
1265.55	0.000666		1401.83	0.000256			813.283	0.000895			292.373	0.000233			1243.54	-0.00074			48.653	0.000852			771.963	-0.001703
1265.55	0.000691		1401.83	0.000204			813.284	0.000844			292.374	4.3e-05			1243.54	-0.000769			48.654	0.000817			771.964	-0.00168
1265.56	0.000714		1401.84	0.000204			813.285	0.000874			292.375	-0.000102			1243.55	-0.00073			48.655	0.000771			771.965	-0.00162
1265.56	0.000686		1401.84	0.000252			813.286	0.000961			292.376	-0.000169			1243.55	-0.000652			48.656	0.000713			771.966	-0.001599
1265.56	0.000633		1401.84	0.000269			813.287	0.00102			292.377	-0.000134			1243.55	-0.000595			48.657	0.000716			771.967	-0.001604
1265.56	0.000524		1401.84	0.000274			813.288	0.000993			292.378	-8.7e-05			1243.55	-0.000606			48.658	0.000786			771.968	-0.001587
1265.56	0.000446		1401.84	0.00026			813.289	0.000954			292.379	-9.1e-05			1243.55	-0.000658			48.659	0.000793			771.969	-0.001522
1265.56	0.000373		1401.84	0.000201			813.29	0.000913			292.38	-0.000183			1243.55	-0.000695			48.66	0.000797			771.97	-0.001499
1265.56	0.000275		1401.84	0.000117			813.291	0.000868			292.381	-0.000329			1243.55	-0.000676			48.661	0.000802			771.971	-0.001544
1265.56	0.000278		1401.84	5.9e-05			813.292	0.000841			292.382	-0.000454			1243.55	-0.000634			48.662	0.000789			771.972	-0.001513
1265.56	0.000326		1401.84	7.7e-05			813.293	0.000851			292.383	-0.000526			1243.55	-0.000521			48.663	0.00079			771.973	-0.001424
1265.56	0.000348		1401.84	0.000141			813.294	0.000879			292.384	-0.000608			1243.55	-0.000369			48.664	0.000791			771.974	-0.001345
1265.57	0.000383		1401.85	0.000156			813.295	0.000869			292.385	-0.000731			1243.56	-0.000314			48.665	0.000773			771.975	-0.001281
1265.57	0.000374		1401.85	0.000124			813.296	0.000853			292.386	-0.000874			1243.56	-0.000391			48.666	0.000672			771.976	-0.001226
1265.57	0.000316		1401.85	0.000118			813.297	0.000833			292.387	-0.001001			1243.56	-0.000453			48.667	0.000574			771.977	-0.001166
1265.57	0.00021		1401.85	0.000148			813.298	0.000833			292.388	-0.001096			1243.56	-0.000407			48.668	0.000612			771.978	-0.001125
1265.57	0.000128		1401.85	7.3e-05			813.299	0.000801			292.389	-0.001209			1243.56	-0.000336			48.669	0.000684			771.979	-0.001101
1265.57	3.6e-05		1401.85	-0.000159			813.3	0.000739			292.39	-0.001325			1243.56	-0.000321			48.67	0.000669			771.98	-0.001041
1265.57	9e-06		1401.85	-0.00037			813.301	0.000678			292.391	-0.001405			1243.56	-0.000337			48.671	0.000631			771.981	-0.000961
1265.57	4.3e-05		1401.85	-0.000466			813.302	0.000664			292.392	-0.001429			1243.56	-0.000324			48.672	0.000584			771.982	-0.00091
1265.57	8.6e-05		1401.85	-0.00046			813.303	0.000728			292.393	-0.001394			1243.56	-0.000299			48.673	0.000474			771.983	-0.000864
1265.57	0.000103		1401.85	-0.000414			813.304	0.000779			292.394	-0.001348			1243.56	-0.000338			48.674	0.000388			771.984	-0.000715
1265.58	0.000136		1401.86	-0.000364			813.305	0.000717			292.395	-0.001323			1243.57	-0.000416			48.675	0.000384			771.985	-0.000599
1265.58	0.00014		1401.86	-0.000309			813.306	0.000621			292.396	-0.001343			1243.57	-0.000468			48.676	0.000414			771.986	-0.000597
1265.58	0.000111		1401.86	-0.000289			813.307	0.000589			292.397	-0.001476			1243.57	-0.000455			48.677	0.000424			771.987	-0.000631
1265.58	6.3e-05		1401.86	-0.000339			813.308	0.000582			292.398	-0.001656			1243.57	-0.000376			48.678	0.000366			771.988	-0.000662
1265.58	4.1e-05		1401.86	-0.000441			813.309	0.000539			292.399	-0.001754			1243.57	-0.000349			48.679	0.000258			771.989	-0.000642
1265.58	5.3e-05		1401.86	-0.000601			813.31	0.000473			292.4	-0.001781			1243.57	-0.000469			48.68	0.000208			771.99	-0.000536
1265.58	0.000128		1401.86	-0.000731			813.311	0.000459			292.401	-0.001813			1243.57	-0.000699			48.681	0.000208			771.991	-0.000401
1265.58	0.000211		1401.86	-0.000776			813.312	0.000518			292.402	-0.001811			1243.57	-0.000878			48.682	0.000186			771.992	-0.00028
1265.58	0.000164		1401.86	-0.000781			813.313	0.000561			292.403	-0.001788			1243.57	-0.000971			48.683	0.000171			771.993	-0.000239
1265.58	6.1e-05		1401.86	-0.000857			813.314	0.00055			292.404	-0.001749			1243.57	-0.000979			48.684	0.000171			771.994	-0.000276
1265.59	-2.1e-05		1401.87	-0.000991			813.315	0.000598			292.405	-0.001721			1243.58	-0.000935			48.685	0.000168			771.995	-0.000297
1265.59	-2.7e-05		1401.87	-0.001132			813.316	0.000632			292.406	-0.001751			1243.58	-0.00088			48.686	0.000163			771.996	-0.000326
1265.59	0.000119		1401.87	-0.001243			813.317	0.000579			292.407	-0.001769			1243.58	-0.000824			48.687	0.000138			771.997	-0.000403
1265.59	0.0003		1401.87	-0.00131			813.318	0.000473			292.408	-0.00173			1243.58	-0.000784			48.688	9.4e-05			771.998	-0.000406
1265.59	0.000379		1401.87	-0.001295			813.319	0.000406			292.409	-0.001624			1243.58	-0.000809			48.689	8.1e-05			771.999	-0.000333
1265.59	0.000387		1401.87	-0.001274			813.32	0.000376			292.41	-0.001503			1243.58	-0.000813			48.69	4.3e-05			772	-0.00027
1265.59	0.000344		1401.87	-0.001268			813.321	0.00032			292.411	-0.001429			1243.58	-0.000812			48.691	-2.4e-05			772.001	-0.000279
1265.59	0.000291		1401.87	-0.001275			813.322	0.000328			292.412	-0.001366			1243.58	-0.00085			48.692	-0.000101			772.002	-0.000297
1265.59	0.000238		1401.87	-0.001308			813.323	0.000411			292.413	-0.001305			1243.58	-0.000916			48.693	-0.000153			772.003	-0.0003
1265.59	0.000118		1401.87	-0.001354			813.324	0.000414			292.414	-0.001211			1243.58	-0.00096			48.694	-0.000186			772.004	-0.000326
1265.6	-1.4e-05		1401.88	-0.001394			813.325	0.000303			292.415	-0.001055			1243.59	-0.000956			48.695	-0.000148			772.005	-0.000332
1265.6	-3.4e-05		1401.88	-0.001371			813.326	0.000178			292.416	-0.000846			1243.59	-0.001002			48.696	-6e-06			772.006	-0.000286
1265.6	4.5e-05		1401.88	-0.001306			813.327	0.000116			292.417	-0.000707			1243.59	-0.001046			48.697	0.000128			772.007	-0.000254
1265.6	0.000141		1401.88	-0.001278			813.328	0.000101			292.418	-0.000684			1243.59	-0.001004			48.698	0.000163			772.008	-0.000208
1265.6	0.000203		1401.88	-0.001289			813.329	9.9e-05			292.419	-0.000699			1243.59	-0.000921			48.699	0.000119			772.009	-0.000144
1265.6	0.000183		1401.88	-0.001287			813.33	0.00011			292.42	-0.000632			1243.59	-0.000934			48.7	7.7e-05			772.01	-0.000124
1265.6	9.9e-05		1401.88	-0.001318			813.331	0.000146			292.421	-0.000482			1243.59	-0.000914			48.701	4.9e-05			772.011	-0.000127
1265.6	5.1e-05		1401.88	-0.001392			813.332	0.000191			292.422	-0.000361			1243.59	-0.000829			48.702	4.4e-05			772.012	-9.7e-05
1265.6	3.5e-05		1401.88	-0.001461			813.333	0.000218			292.423	-0.000383			1243.59	-0.000662			48.703	0.000117			772.013	-4.5e-05
1265.6	2.5e-05		1401.88	-0.001496			813.334	0.000209			292.424	-0.000465			1243.59	-0.000429			48.704	0.000218			772.014	3.9e-05
1265.61	2.8e-05		1401.88	-0.001424			813.335	0.000146			292.425	-0.000504			1243.6	-0.000229			48.705	0.000226			772.015	0.000109
1265.61	7.3e-05		1401.89	-0.001298			813.336	8.5e-05			292.426	-0.000434			1243.6	-0.000128			48.706	0.000188			772.016	0.000143
1265.61	0.000185		1401.89	-0.001199			813.337	0.000102			292.427	-0.000291			1243.6	-5.3e-05			48.707	0.000219			772.017	0.000219
1265.61	0.00026		1401.89	-0.001164			813.338	0.000114			292.428	-0.000156			1243.6	8.8e-05			48.708	0.000296			772.018	0.000255
1265.61	0.000238		1401.89	-0.001102			813.339	3.1e-05			292.429	-1e-06			1243.6	0.000279			48.709	0.000328			772.019	0.000198
1265.61	0.000166		1401.89	-0.000989			813.34	-5.5e-05			292.43	0.000118			1243.6	0.000423			48.71	0.000303			772.02	0.000223
1265.61	0.000121		1401.89	-0.000956			813.341	-5.3e-05			292.431	0.000141			1243.6	0.000511			48.711	0.000253			772.021	0.000308
1265.61	9.4e-05		1401.89	-0.000994			813.342	-1.9e-05			292.432	6.3e-05			1243.6	0.000599			48.712	0.000234			772.022	0.000359
1265.61	8.3e-05		1401.89	-0.001061			813.343	-2.4e-05			292.433	-1.1e-05			1243.6	0.000696			48.713	0.000279			772.023	0.000438
1265.61	8.9e-05		1401.89	-0.001085			813.344	-2.9e-05			292.434	-4.3e-05			1243.6	0.000755			48.714	0.000356			772.024	0.000598
1265.62	9.8e-05		1401.89	-0.001024			813.345	-4.8e-05			292.435	2e-05			1243.61	0.000779			48.715	0.0004			772.025	0.000721
1265.62	7.6e-05		1401.9	-0.000896			813.346	-7.3e-05			292.436	0.000176			1243.61	0.000792			48.716	0.00036			772.026	0.000797
1265.62	7.9e-05		1401.9	-0.000743			813.347	-9e-05			292.437	0.000333			1243.61	0.000829			48.717	0.000279			772.027	0.000903
1265.62	0.000119		1401.9	-0.000663			813.348	-0.000134			292.438	0.000369			1243.61	0.000889			48.718	0.000193			772.028	0.001088
1265.62	0.000161		1401.9	-0.000709			813.349	-0.000184			292.439	0.000343			1243.61	0.000867			48.719	9.9e-05			772.029	0.001283
1265.62	0.000157		1401.9	-0.000739			813.35	-0.000259			292.44	0.000348			1243.61	0.0008			48.72	7.4e-05			772.03	0.001545
1265.62	0.000144		1401.9	-0.000708			813.351	-0.000329			292.441	0.00035			1243.61	0.00075			48.721	9.1e-05			772.031	0.001844
1265.62	0.000143		1401.9	-0.000614			813.352	-0.000382			292.442	0.000319			1243.61	0.000726			48.722	0.000158			772.032	0.002145
1265.62	0.000153		1401.9	-0.000523			813.353	-0.000329			292.443	0.000294			1243.61	0.000654			48.723	0.000297			772.033	0.002371
1265.62	0.000121		1401.9	-0.000491			813.354	-0.000246			292.444	0.000287			1243.61	0.000576			48.724	0.000335			772.034	0.002538
1265.62	7.9e-05		1401.9	-0.000426			813.355	-0.000206			292.445	0.000275			1243.62	0.000491			48.725	0.000284			772.035	0.002689
1265.63	7.5e-05		1401.91	-0.000313			813.356	-0.000182			292.446	0.000336			1243.62	0.000434			48.726	0.000229			772.036	0.002863
1265.63	8.3e-05		1401.91	-0.000226			813.357	-0.00013			292.447	0.000423			1243.62	0.000392			48.727	0.000176			772.037	0.003061
1265.63	6.4e-05		1401.91	-0.000183			813.358	-0.000101			292.448	0.000466			1243.62	0.000378			48.728	6.8e-05			772.038	0.003259
1265.63	5.4e-05		1401.91	-9.8e-05			813.359	-2.1e-05			292.449	0.000456			1243.62	0.000308			48.729	-3.7e-05			772.039	0.003484
1265.63	0.000118		1401.91	1e-06			813.36	6.1e-05			292.45	0.000451			1243.62	0.000177			48.73	-8e-05			772.04	0.003739
1265.63	0.000216		1401.91	6.5e-05			813.361	4.6e-05			292.451	0.000436			1243.62	5.4e-05			48.731	-9.6e-05			772.041	0.003992
1265.63	0.00029		1401.91	0.000135			813.362	-8e-06			292.452	0.000371			1243.62	4e-06			48.732	-9.9e-05			772.042	0.004265
1265.63	0.000267		1401.91	0.000247			813.363	5e-06			292.453	0.000325			1243.62	-2.9e-05			48.733	-0.000138			772.043	0.004508
1265.63	0.000144		1401.91	0.000374			813.364	5.1e-05			292.454	0.000288			1243.62	-3.8e-05			48.734	-0.000208			772.044	0.004666
1265.63	4.6e-05		1401.91	0.000425			813.365	4e-06			292.455	0.000226			1243.62	-2.5e-05			48.735	-0.000244			772.045	0.004714
1265.64	2.7e-05		1401.92	0.000427			813.366	-0.000104			292.456	0.000174			1243.63	9e-06			48.736	-0.000251			772.046	0.004661
1265.64	9.3e-05		1401.92	0.000409			813.367	-0.000171			292.457	0.000144			1243.63	9.6e-05			48.737	-0.000236			772.047	0.004582
1265.64	0.000213		1401.92	0.000381			813.368	-0.000228			292.458	9.5e-05			1243.63	0.000235			48.738	-0.000185			772.048	0.004482
1265.64	0.000337		1401.92	0.000348			813.369	-0.000281			292.459	3.1e-05			1243.63	0.000366			48.739	-0.000131			772.049	0.004342
1265.64	0.000359		1401.92	0.000344			813.37	-0.000288			292.46	6.1e-05			1243.63	0.000419			48.74	-0.000141			772.05	0.004197
1265.64	0.000291		1401.92	0.000383			813.371	-0.000204			292.461	0.000151			1243.63	0.000425			48.741	-0.000169			772.051	0.004031
1265.64	0.000158		1401.92	0.000466			813.372	-7.9e-05			292.462	0.000174			1243.63	0.000418			48.742	-0.000191			772.052	0.003855
1265.64	5e-06		1401.92	0.000565			813.373	8e-06			292.463	0.000133			1243.63	0.000342			48.743	-0.000261			772.053	0.003643
1265.64	-0.00012		1401.92	0.000593			813.374	3.4e-05			292.464	0.000114			1243.63	0.000286			48.744	-0.000308			772.054	0.003424
1265.64	-8.1e-05		1401.92	0.000546			813.375	4.4e-05			292.465	0.000102			1243.63	0.000304			48.745	-0.000266			772.055	0.003195
1265.65	8.7e-05		1401.93	0.000448			813.376	7.4e-05			292.466	0.000164			1243.64	0.000364			48.746	-0.000229			772.056	0.002975
1265.65	0.000239		1401.93	0.000355			813.377	0.000116			292.467	0.000267			1243.64	0.000396			48.747	-0.000193			772.057	0.00277
1265.65	0.000334		1401.93	0.000337			813.378	0.000166			292.468	0.000304			1243.64	0.000391			48.748	-8.7e-05			772.058	0.002587
1265.65	0.000359		1401.93	0.000411			813.379	0.000193			292.469	0.000288			1243.64	0.000353			48.749	-2.3e-05			772.059	0.002404
1265.65	0.000307		1401.93	0.000534			813.38	0.000198			292.47	0.000264			1243.64	0.000392			48.75	-4.1e-05			772.06	0.002195
1265.65	0.000289		1401.93	0.000682			813.381	0.000179			292.471	0.000236			1243.64	0.000486			48.751	-7.8e-05			772.061	0.001913
1265.65	0.000321		1401.93	0.000776			813.382	0.000182			292.472	0.000214			1243.64	0.000513			48.752	-9e-05			772.062	0.00161
1265.65	0.000331		1401.93	0.000773			813.383	0.000187			292.473	0.000235			1243.64	0.000476			48.753	-7.7e-05			772.063	0.00136
1265.65	0.000342		1401.93	0.000684			813.384	0.000169			292.474	0.000233			1243.64	0.000436			48.754	6e-06			772.064	0.001149
1265.65	0.00034		1401.93	0.000532			813.385	0.000169			292.475	0.000188			1243.64	0.000432			48.755	9.9e-05			772.065	0.000963
1265.66	0.000302		1401.94	0.000337			813.386	0.000247			292.476	0.000132			1243.65	0.000458			48.756	0.000129			772.066	0.000784
1265.66	0.000285		1401.94	0.000248			813.387	0.000413			292.477	0.000143			1243.65	0.000451			48.757	0.00014			772.067	0.000618
1265.66	0.000337		1401.94	0.00034			813.388	0.000597			292.478	0.000183			1243.65	0.000438			48.758	0.000189			772.068	0.000513
1265.66	0.000366		1401.94	0.000466			813.389	0.000658			292.479	0.000196			1243.65	0.000464			48.759	0.000249			772.069	0.000439
1265.66	0.00033		1401.94	0.000521			813.39	0.000668			292.48	0.000193			1243.65	0.000477			48.76	0.000254			772.07	0.000359
1265.66	0.000226		1401.94	0.000476			813.391	0.000688			292.481	0.000211			1243.65	0.000458			48.761	0.000196			772.071	0.000249
1265.66	0.000118		1401.94	0.000414			813.392	0.000766			292.482	0.000254			1243.65	0.000423			48.762	0.000117			772.072	0.000153
1265.66	5.8e-05		1401.94	0.00032			813.393	0.000894			292.483	0.000241			1243.65	0.000345			48.763	0.000158			772.073	6.6e-05
1265.66	7.7e-05		1401.94	0.000221			813.394	0.000987			292.484	0.000172			1243.65	0.00026			48.764	0.000244			772.074	9e-06
1265.66	0.000124		1401.94	0.000179			813.395	0.001021			292.485	0.000141			1243.65	0.000229			48.765	0.000304			772.075	-3.3e-05
1265.67	0.000141		1401.95	0.000128			813.396	0.001038			292.486	0.000111			1243.66	0.000307			48.766	0.000378			772.076	-9.9e-05
1265.67	0.000109		1401.95	4.9e-05			813.397	0.001051			292.487	0.000103			1243.66	0.000398			48.767	0.000444			772.077	-0.000143
1265.67	2.1e-05		1401.95	1.1e-05			813.398	0.001088			292.488	0.000131			1243.66	0.000411			48.768	0.000447			772.078	-0.000175
1265.67	-0.000103		1401.95	2.9e-05			813.399	0.001098			292.489	0.000238			1243.66	0.000383			48.769	0.000425			772.079	-0.000193
1265.67	-0.000156		1401.95	3.8e-05			813.4	0.001093			292.49	0.000369			1243.66	0.000359			48.77	0.000378			772.08	-0.000233
1265.67	-0.0001		1401.95	3.8e-05			813.401	0.001133			292.491	0.000456			1243.66	0.00034			48.771	0.000388			772.081	-0.000231
1265.67	-1.6e-05		1401.95	3.3e-05			813.402	0.001206			292.492	0.000433			1243.66	0.000324			48.772	0.000456			772.082	-0.000163
1265.67	3e-06		1401.95	1.4e-05			813.403	0.001257			292.493	0.000293			1243.66	0.000329			48.773	0.00052			772.083	-8.5e-05
1265.67	3.9e-05		1401.95	-3.4e-05			813.404	0.001304			292.494	0.000191			1243.66	0.000369			48.774	0.000574			772.084	-5.8e-05
1265.67	0.000119		1401.95	1.1e-05			813.405	0.001308			292.495	0.000191			1243.66	0.000448			48.775	0.000577			772.085	-7.3e-05
1265.68	0.000201		1401.96	0.000128			813.406	0.001244			292.496	0.000245			1243.67	0.000511			48.776	0.000497			772.086	-7.7e-05
1265.68	0.000233		1401.96	0.000211			813.407	0.001214			292.497	0.000331			1243.67	0.000533			48.777	0.000424			772.087	2e-05
1265.68	0.000189		1401.96	0.000243			813.408	0.00123			292.498	0.000399			1243.67	0.000514			48.778	0.000413			772.088	0.00015
1265.68	0.000105		1401.96	0.000236			813.409	0.001253			292.499	0.000444			1243.67	0.000463			48.779	0.000389			772.089	0.000239
1265.68	9.6e-05		1401.96	0.000199			813.41	0.001272			292.5	0.000473			1243.67	0.000403			48.78	0.000358			772.09	0.000245
1265.68	0.00013		1401.96	0.000199			813.411	0.001275			292.501	0.000488			1243.67	0.000396			48.781	0.000401			772.091	0.000137
1265.68	0.00015		1401.96	0.000213			813.412	0.001308			292.502	0.000431			1243.67	0.000418			48.782	0.000506			772.092	1e-06
1265.68	0.000127		1401.96	0.000164			813.413	0.001402			292.503	0.000329			1243.67	0.000422			48.783	0.000519			772.093	-9.2e-05
1265.68	8e-05		1401.96	8.3e-05			813.414	0.001378			292.504	0.00029			1243.67	0.000393			48.784	0.000427			772.094	-0.000153
1265.68	2.9e-05		1401.96	6.4e-05			813.415	0.001214			292.505	0.000262			1243.67	0.000362			48.785	0.000298			772.095	-0.000129
1265.69	-1.9e-05		1401.97	5.6e-05			813.416	0.001059			292.506	0.000246			1243.68	0.000324			48.786	0.000229			772.096	-0.000112
1265.69	-3.8e-05		1401.97	8.4e-05			813.417	0.000958			292.507	0.000291			1243.68	0.000229			48.787	0.000273			772.097	-0.000132
1265.69	-4e-05		1401.97	0.000108			813.418	0.000954			292.508	0.00042			1243.68	0.000133			48.788	0.000396			772.098	-0.000149
1265.69	-3.8e-05		1401.97	0.000106			813.419	0.001021			292.509	0.000539			1243.68	7.3e-05			48.789	0.000475			772.099	-0.000109
1265.69	-4.9e-05		1401.97	0.000161			813.42	0.001103			292.51	0.000567			1243.68	5.5e-05			48.79	0.000411			772.1	-4.9e-05
1265.69	-6.4e-05		1401.97	0.000221			813.421	0.001144			292.511	0.000531			1243.68	8.1e-05			48.791	0.000318			772.101	-2.6e-05
1265.69	-5.4e-05		1401.97	0.000244			813.422	0.001135			292.512	0.000511			1243.68	0.000105			48.792	0.000309			772.102	4e-06
1265.69	6e-06		1401.97	0.000248			813.423	0.001084			292.513	0.000495			1243.68	8.9e-05			48.793	0.000375			772.103	3.4e-05
1265.69	0.000132		1401.97	0.000234			813.424	0.001067			292.514	0.000442			1243.68	-2.4e-05			48.794	0.00043			772.104	9e-06
1265.69	0.000213		1401.97	0.000213			813.425	0.001061			292.515	0.000416			1243.68	-0.000234			48.795	0.000451			772.105	-2.4e-05
1265.7	0.000218		1401.98	0.000274			813.426	0.001013			292.516	0.000457			1243.69	-0.000435			48.796	0.000416			772.106	-1.6e-05
1265.7	0.000219		1401.98	0.000299			813.427	0.000933			292.517	0.000526			1243.69	-0.000556			48.797	0.00033			772.107	4.2e-05
1265.7	0.000193		1401.98	0.000263			813.428	0.000818			292.518	0.00062			1243.69	-0.000582			48.798	0.000258			772.108	0.000104
1265.7	7.1e-05		1401.98	0.000247			813.429	0.000752			292.519	0.000657			1243.69	-0.00059			48.799	0.00024			772.109	8.1e-05
1265.7	-4.9e-05		1401.98	0.0002			813.43	0.0008			292.52	0.000626			1243.69	-0.000594			48.8	0.000268			772.11	5.7e-05
1265.7	-0.000128		1401.98	0.000228			813.431	0.000828			292.521	0.000541			1243.69	-0.000615			48.801	0.000254			772.111	0.000121
1265.7	-0.000183		1401.98	0.000324			813.432	0.000826			292.522	0.000524			1243.69	-0.000673			48.802	0.000198			772.112	0.000179
1265.7	-0.000196		1401.98	0.000311			813.433	0.00082			292.523	0.000586			1243.69	-0.000719			48.803	0.000179			772.113	0.000161
1265.7	-0.000131		1401.98	0.000194			813.434	0.000866			292.524	0.000645			1243.69	-0.000796			48.804	0.000163			772.114	0.00019
1265.7	-2.8e-05		1401.98	0.000121			813.435	0.000884			292.525	0.000675			1243.69	-0.000851			48.805	0.000129			772.115	0.000244
1265.71	2e-06		1401.99	0.000184			813.436	0.000926			292.526	0.000636			1243.7	-0.00084			48.806	0.000151			772.116	0.000308
1265.71	-1.1e-05		1401.99	0.000258			813.437	0.001002			292.527	0.000554			1243.7	-0.000787			48.807	0.000237			772.117	0.000298
1265.71	-2.6e-05		1401.99	0.000301			813.438	0.000992			292.528	0.000486			1243.7	-0.000755			48.808	0.000326			772.118	0.000216
1265.71	-3.6e-05		1401.99	0.000335			813.439	0.000945			292.529	0.000471			1243.7	-0.000714			48.809	0.000364			772.119	0.000203
1265.71	-2.4e-05		1401.99	0.000344			813.44	0.000882			292.53	0.000434			1243.7	-0.000588			48.81	0.00033			772.12	0.000269
1265.71	-1.8e-05		1401.99	0.000382			813.441	0.000816			292.531	0.000374			1243.7	-0.000434			48.811	0.000241			772.121	0.000341
1265.71	-3e-06		1401.99	0.000472			813.442	0.000774			292.532	0.000379			1243.7	-0.000299			48.812	0.000116			772.122	0.000347
1265.71	2.6e-05		1401.99	0.000541			813.443	0.000804			292.533	0.000454			1243.7	-0.000295			48.813	6.9e-05			772.123	0.00031
1265.71	3.2e-05		1401.99	0.000539			813.444	0.000903			292.534	0.000523			1243.7	-0.00035			48.814	0.000171			772.124	0.000321
1265.71	2.8e-05		1401.99	0.000446			813.445	0.001033			292.535	0.000495			1243.7	-0.000343			48.815	0.000297			772.125	0.000368
1265.72	-2.8e-05		1402	0.000316			813.446	0.001093			292.536	0.000399			1243.71	-0.000299			48.816	0.000284			772.126	0.000408
[truncated: 3 more rows]

## Sheet: Fig 5B
Gasp count
Animal ID	Baseline	day 1-6	day 7-12	day 13-18	day 19-24	day 25-30	day 31-36	day 37-42		total gasps
A	1	0	0	0	1	16	304			322
B	1	0	0	4	3	272				280
C	4	1	1	0	1					7
D	0	0	0	12	17	18				47
E	1	0	0	0	0	5	3			9
F	0	0	0	0	1	0	1	2		4
G	2	0	0	0	0	0	0	0		2
H	0	0	0	0	0	0	0	0		0
I	0	0	3	7	12	6	10	6		44
J	0	8	3	1	2	0	10	3		27
K	0	4	3	10	9	6	8	5		45
	9	13	10	34	46	323	336	16
A	0	0	0	0	0	0	0	2		2
B	1	1	1	0	0	0	1	1		5
C	0	0	0	0	0	0	1	6		7
D	0	3	0	0	2	3	0	9		17
E	0	0	0	0	0	4	0	5		9
F	0	1	2	13	0	1	0	0		17
G	0	0	0	6	1	0	0	0		7
	1	5	3	19	3	8	2	23
A	0	0	1	0	0	0	0	0		1
B	0	0	0	0	0	0	0	0		0
C	0	0	0	0	0	0	0	0		0
D	0	0	0	0	0	0	0	0		0
E	0	0	0	0	0	0	0	0		0
F	1	0	0	0	0	0	0	0		1
G	0	0	0	0	0	0	0	0		0
H	2	0	0	0	1	0	0	0		3
	3	0	1	0	1	0	0	0

## Sheet: Fig 5C
Death Tally
Animal ID	Baseline	day 1-6	day 7-12	day 13-18	day 19-24	day 25-30	day 31-36	day 37-42		total deaths
A	0	0	0	0	0	0	0	1		1
B	0	0	0	0	0	0	1			1
C	0	0	0	0	0	1				1
D	0	0	0	0	0	0	1			1
E	0	0	0	0	0	0	0	1		1
F	0	0	0	0	0	0	0	0		0
G	0	0	0	0	0	0	0	0		0
H	0	0	0	0	0	0	0	0		0
I	0	0	0	0	0	0	0	0		0
J	0	0	0	0	0	0	0	0		0
K	0	0	0	0	0	0	0	0		0
	0	0	0	0	0	1	2	2		5
A	0	0	0	0	0	0	0	0		0
B	0	0	0	0	0	0	0	0		0
C	0	0	0	0	0	0	0	0		0
D	0	0	0	0	0	0	0	0		0
E	0	0	0	0	0	0	0	0		0
F	0	0	0	0	0	0	0	0		0
G	0	0	0	0	0	0	0	0		0
	0	0	0	0	0	0	0	0		0
A	0	0	0	0	0	0	0	0		0
B	0	0	0	0	0	0	0	0		0
C	0	0	0	0	0	0	0	0		0
D	0	0	0	0	0	0	0	0		0
E	0	0	0	0	0	0	0	0		0
F	0	0	0	0	0	0	0	0		0
G	0	0	0	0	0	0	0	0		0
H	0	0	0	0	0	0	0	0		0
	0	0	0	0	0	0	0	0		0

## Sheet: Fig 6_VT
Plethysmography data used for linear regression analysis for Tidal Volume (VT)
Time	TRPM4											TRPC3							Ctl
	A	B	C	D	E	F	G	H	I	J	K	A	B	C	D	E	F	G	A	B	C	D	E	F	G	H
0:00:00	0.00014453	0.0002104	0.0002008	0.0001512	0.00022	0.0002528	0.0002274	0.0001862	0.000200267	0.000190133	0.000197591	0.0002714	0.0002554	0.0002806	0.0002298	0.000215	0.0001872	0.000222	0.00028093	0.0002164	0.0001556	0.00019413	0.00026333	0.0002117	0.00025773	0.0001536
72:00:00	0.00013413	0.0001868	0.0002068		0.0002208	0.0001936	0.0002282	0.0001786	0.00017432	0.00025507	0.00020647	0.0002166	0.0002208	0.0001994	0.0002112	0.0002364	0.000246	0.00024	0.0002592	0.00017867	0.00016347	0.00016267	0.000218	0.00020427	0.00024547	0.00017427
120:00:00	0.0001363	0.0002356	0.000184	0.0001356	0.00026	0.0002328	0.000212	0.0002136				0.0002014	0.0002472	0.000267	0.0002002	0.000246	0.0002146	0.000267	0.00021467	0.0001428			0.00023853	0.0002004	0.00024907	0.00019027
168:00:00	0.00011013	0.0001982	0.0001776	0.0001532	0.0001818	0.00020227	0.0002434	0.0002074	0.000230933	0.000180133	0.000234114	0.00032	0.000299	0.0002502	0.0002146	0.0002232	0.0002346	0.0002238	0.000304	0.00017427	0.0001672	0.00016533	0.00020267	0.00021013	0.00025373	0.0002033
216:00:00	0.00011387	0.0001994	0.0001704	0.0001404	0.0001992	0.00019933	0.0002028	0.000229				0.0002568	0.0002298	0.0002274	0.0002078	0.0002928	0.0002094	0.000249	0.0002804	0.00020333	0.00017707	0.0001776	0.00022213	0.0002304	0.0002912	0.00019613
264:00:00	0.0001092		0.0001656	0.00015	0.0001964	0.00022133	0.000147	0.0003016	0.00015	0.0002396	0.00023606	0.000212	0.0002372	0.0002154	0.0001892	0.0002554	0.00021	0.0002404	0.00026093	0.0001776	0.00014173	0.0001496		0.0002032	0.0002992	0.00021547
312:00:00	0.00013893	0.00019587	0.0001408	0.0001144	0.0001818	0.0002052	0.0001316	0.0001948	0.00018907	0.000264	0.00021545	0.0002356	0.0001974	0.0002426	0.0001936	0.0002462	0.000186	0.000233	0.00028053	0.000182	0.00020493	0.0001548	0.00019773	0.0002704	0.00026307	0.00020413
360:00:00		0.0001482						0.0001622	0.00015667	0.0001944	0.00020452	0.0001874	0.0002004				0.0001924	0.0002512	0.00028053	0.00020693	0.00020027	0.0001912	0.00025533	0.00021333	0.00028013
408:00:00	0.00014573	0.0001482	0.0001248	0.0001574	0.0001484	0.00024333	9.88e-05	0.0001872				0.0002258	0.0001946	0.0002328	0.0002054	0.0001976	0.0001566	0.0002652			0.0002076	0.00017187	0.000222	0.0002576	0.00022773	0.00018907
432:00:00	0.00010027	0.0001372	0.0001136	0.0001334	0.0001414	0.00017653	0.0001044	0.0001732	0.00015907	0.0001944	0.0001449	0.0001926	0.0002268	0.0002248	0.000216	0.0002182	0.0001834	0.0002608	0.0002368	0.00021427			0.0002268	0.00029147	0.00022853	0.0002236
456:00:00	0.0001014			0.0001296	0.0001342	0.00016067	0.0001008		0.00015853	0.0002444	0.00020267	0.0002196	0.0002238	0.0002604			0.0001452		0.000266	0.00020533	0.00021333	0.00015747		0.00021347		0.0002108
504:00:00	0.00011267	0.0001172		0.0001268	0.0001768	0.00014027	0.0001034	0.0001752				0.000243	0.000208	0.0002318	0.0002112	0.000191	0.000152	0.0002768	0.0002564	0.000214	0.0001488	0.000142	0.0002416	0.0002032	0.00020987	0.0002268
552:00:00	0.00016653	0.0001584		0.0001104	0.0001684	0.0001992	8.72e-05	0.000177	0.0001748	0.0001992	0.00018525	0.0001948	0.0001976	0.0002414	0.000238	0.0001958	0.000177	0.0002608	0.00026453	0.0002016	0.00017187	0.0001468	0.00022107	0.00023507	0.00022573	0.000224
600:00:00	0.00021				0.000116	0.0001362	0.0001034	0.0001788	0.00013729	0.000176	0.00013848	0.0002366	0.0002182	0.0002148	0.0002004	0.0001946	0.0001844		0.0002436	0.00021373	0.0001376	0.00014427	0.0001936	0.0002304	0.00022827	0.0002468
648:00:00								0.0001538				0.0001692	0.0001828		0.0001886	0.0002004		0.0002676	0.0002392	0.00021053	0.00018107	0.00014307	0.00017133		0.0002272
696:00:00	8.28e-05				0.0001316			0.0001736	0.00018028	0.0001928	0.00019327	0.0002024	0.000242	0.000238	0.000193	0.0001888	0.0002884	0.0002492	0.00027613	0.000174	0.00018213	0.00016347	0.0002288	0.0002316	0.0001724	0.0002104
744:00:00					0.0001584			0.0002196	0.00019436	0.000298	0.00013558	0.000213	0.000229	0.000241	0.0001714	0.0001786	0.0001632	0.0002198	0.00026333	0.0002238			0.00024107	0.000176	0.00017627	0.00020467
792:00:00					8.68e-05	0.000178	7.82e-05					0.0002492	0.0002136	0.000218	0.0001944	0.0001896	0.0001816	0.000265	0.00027453	0.00025547	0.00019693	0.00014893		0.0002272		0.00021227
840:00:00								0.0001674	0.0001991		0.00010456	0.0002048	0.0002226	0.00024	0.0001728	0.0001862	0.0001784	0.0002618			0.0001868	0.00013507	0.00024227	0.00022053	0.00017947	0.000218
888:00:00								0.0001318				0.000251	0.0002146	0.0002008	0.0001694	0.0001582	0.0001832	0.0002606	0.00022427	0.0002364	0.0001824	0.0001442	0.00019093	0.00025253	0.0002184	0.00021387
936:00:00						0.0001768	0.0001188	0.0002042	0.00017905	0.00013636	0.00015119			0.0002402	0.0001668	0.0002154	0.0002004	0.00027	0.000242		0.0001776	0.00015147	0.0002268	0.00023507	0.0001608	0.0002252

## Sheet: Fig 6_Ti
Plethysmography data used for linear regression analysis for Inspiratory Time (Ti)
Time	TRPM4											TRPC3							Ctl
	A	B	C	D	E	F	G	H	I	J	K	A	B	C	D	E	F	G	A	B	C	D	E	F	G	H
0:00:00	0.0932	0.177745	0.184302	0.204055	0.114841	0.127329	0.145136	0.241647	0.195182	0.179829	0.175756	0.100981	0.124387	0.248162	0.107627	0.246282	0.111526	0.132811	0.191254	0.108447	0.174181	0.334381	0.114887	0.114231	0.277143	0.363097
72:00:00	0.122	0.228874	0.210091		0.124323	0.258524	0.110438	0.367149	0.139085	0.146956	0.160524	0.148127	0.162765	0.363189	0.157994	0.150582	0.149821	0.116512	0.191089	0.11769	0.1534	0.238838	0.149367	0.146142	0.239	0.345665
120:00:00	0.157	0.14901	0.129957	0.153138	0.131183	0.154579	0.161607	0.314971	0.140202			0.18765	0.148388	0.293414	0.153905	0.174591	0.132131	0.106862	0.103092	0.108623			0.102984	0.110728	0.264689	0.163021
168:00:00	0.0864	0.117794	0.145249	0.196104	0.12968	0.159205	0.128464	0.283013	0.153674	0.173897	0.142167	0.173196	0.133156	0.272216	0.199446	0.139883	0.115431	0.117044	0.220704	0.118841	0.152893	0.181678	0.137428	0.139762	0.181198	0.209224
216:00:00	0.0924947	0.179027	0.113603	0.199385	0.129578	0.139628	0.12761	0.264546				0.125422	0.134336	0.24461	0.169858	0.174915	0.103302	0.146336	0.281694	0.240083	0.181876	0.22241	0.144294	0.138995	0.300113	0.248148
264:00:00	0.0897497		0.129429	0.16241	0.153548	0.135547	0.112128	0.221696	0.248	0.170233	0.14225	0.137091	0.1461	0.281426	0.127376	0.134488	0.108306	0.124732	0.263381	0.267815	0.183178	0.176253		0.118891	0.336217	0.223113
312:00:00	0.0903834	0.129069	0.122683	0.133529	0.126969	0.111011	0.10923	0.192268	0.106628	0.0911429	0.130005	0.161214	0.204394	0.208572	0.139976	0.125426	0.104656	0.113308	0.284787	0.205746	0.177683	0.157526	0.185396	0.0964197	0.397386	0.210354
360:00:00		0.113839						0.196032	0.111661	0.148182	0.140865	0.179936	0.148889				0.122753	0.115036	0.200312	0.3089	0.218452	0.209019	0.153498	0.114935	0.242278
408:00:00	0.095808	0.0878352	0.131462	0.17736	0.0825278	0.112365	0.074579	0.211018				0.120769	0.131357	0.207722	0.134042	0.125852	0.107403	0.112332			0.216084	0.145671	0.152153	0.099217	0.211988	0.225327
432:00:00	0.0795624	0.0899724	0.0951498	0.150571	0.0885714	0.122265	0.0750493	0.190489	0.0964653	0.17416	0.124176	0.1808	0.145667	0.252132	0.123321	0.145283	0.117242	0.128471	0.198839	0.284533			0.265414	0.104327	0.249701	0.199204
456:00:00	0.0887106			0.125395	0.0856068	0.109573	0.0544948		0.115486	0.10825	0.127	0.122932	0.127938	0.24266			0.0807125		0.123589	0.187275	0.276676	0.169557		0.134985		0.284713
504:00:00	0.0945398	0.10747		0.137924	0.0865762	0.126483	0.0691461	0.206417				0.112619	0.125734	0.251946	0.25344	0.102926	0.120683	0.126452	0.11493	0.211699	0.165427	0.136827	0.120171	0.076775	0.334134	0.232998
552:00:00	0.171349	0.12503		0.149485	0.08885	0.123763	0.0552111	0.205666	0.145833	0.146786	0.130941	0.111075	0.169958	0.277972	0.199968	0.11711	0.127056	0.13035	0.151685	0.319586	0.213446	0.206655	0.112466	0.1362	0.223236	0.226793
600:00:00	0.132				0.0711563	0.128359	0.0496285	0.134173		0.155229	0.14733	0.118828	0.150389	0.240255	0.159969	0.109705	0.0974721		0.13871	0.198393	0.156014	0.145044	0.139249	0.143444	0.217969	0.228061
648:00:00								0.123246	0.109902	0.127368	0.1195	0.110008	0.12284		0.195434	0.0958614		0.124802	0.118591	0.184593	0.224448	0.16838	0.147868		0.191577
696:00:00	0.1737				0.0773651			0.139823				0.119363	0.133898	0.269799	0.167805	0.105385	0.0853809	0.110532	0.137346	0.168952	0.205296	0.155068	0.14625	0.111513	0.16521	0.248141
744:00:00					0.0783932			0.137481	0.106071	0.140917	0.1397	0.1015	0.15119	0.254267	0.171548	0.101748	0.101482	0.125298	0.124547	0.217071			0.125673	0.109075	0.149564	0.217945
792:00:00					0.0757153	0.114604	0.0488304		0.0987899	0.159333	0.112667	0.102044	0.134917	0.218639	0.128105	0.104568	0.119161	0.11635	0.132163	0.156479	0.161738	0.160615		0.110455		0.202647
840:00:00								0.117167				0.0980931	0.132	0.23669	0.108792	0.0900613	0.10245	0.133557			0.205197	0.182515	0.12193	0.137163	0.127861	0.15801
888:00:00								0.121519	0.091799		0.0793636	0.120159	0.138161	0.247016	0.111975	0.0925038	0.103115	0.134534	0.131916	0.195802	0.200433	0.133477	0.129511	0.129937	0.124524	0.23494
936:00:00						0.0897618	0.0464722	0.136417	0.126065	0.146361	0.101632			0.275553	0.101611	0.0857809	0.097975	0.108371	0.124599		0.180657	0.154208	0.14554	0.117804	0.164408	0.215778

## Sheet: Fig 6_freq
Plethysmography data used for linear regression analysis for frequency (freq)
Time	TRPM4											TRPC3							Ctl
	A	B	C	D	E	F	G	H	I	J	K	A	B	C	D	E	F	G	A	B	C	D	E	F	G	H
0:00:00	6.82	3.635	3.87	3.66	5.135	4.78333	4.46	3.14	3.788	3.89013	4.08869	5.545	4.745	2.98	5.47	2.78	5.475	4.82	3.53333	5.36333	4.09	2.36667	5.43333	5.2975	2.56	2
72:00:00	6.54	2.89	3.32		5.025	2.96333	5.475	2.285	2.316	4.58713	4.3103	4.505	3.865	2.18	4.265	4.49	4.18	4.78	3.52667	5.19	4.5	3.09667	4.74667	4.84333	2.99667	2.37333
120:00:00	5.06	4.235	4.855	4.71	4.64	4.38667	4.455	2.47	4.66			3.7	4.145	2.545	4.785	4.065	4.51	5.11	5.89	5.72667			5.93	5.52667	2.65667	4.35333
168:00:00	7.22	5.215	4.86	3.885	5.1	4.26	4.685	2.7	4.55	4.03914	4.76569	4	4.37	2.645	3.36	4.135	5.3	5.09	3.11667	5.43333	4.50667	3.89333	4.97333	5.03	3.64333	3.6175
216:00:00	6.93667	3.76	5.645	3.685	4.935	4.50667	4.53	2.905				4.535	4.575	2.755	4.27	3.755	6.11	4.29	2.6	3.03	4.00667	3.38333	4.1	4.88	2.49	3.12333
264:00:00	6.87		4.92	4.395	4.34	4.57	5.77	3.03				4.6	4.105	2.77	5.3	4.565	5.455	4.945	2.82667	2.765	4.06	3.95333		5.69	2.18	3.47333
312:00:00	6.93667	4.83333	4.95	4.93	4.835	5.32	5.605	3.85	3.43	4.08443	5.11346	3.815	3.2	3.375	4.885	4.625	5.765	4.67	2.73	3.49	4.01333	4.53333	3.5	5.88333	2.02	3.58667
360:00:00		5.27						3.86	6.0427	5.7947	5.05325	3.79	4.25				4.945	4.61	3.50333	2.40333	3.39667	3.56	4.21	5.38333	2.85
408:00:00	6.3	6.37	4.675	3.555	6.34	4.94333	6.77	3.23	6.2274	4.5862	4.94147	4.61	4.435	3.67	4.735	4.565	5.445	4.875			3.36333	4.52	4.08667	5.69	3.17	3.47667
432:00:00	7.84333	6.09667	5.78	3.785	6.58	4.82	6.615	3.61				3.98	4.31	2.985	4.81	4.285	5.47	4.235	3.72667	2.58667			2.55	5.45333	2.74333	3.76
456:00:00	6.915			4.27	6.38	5.12667	9.545		6.5894	4.33385	6.17078	4.52	4.9	2.985			7.395		5.23667	3.82	2.77333	4.04667		4.89667		2.77333
504:00:00	6.79667	4.32		4.32	6.305	4.55667	8.18	3.725	6.088	5.39811	5.27849	4.695	4.455	2.96	2.915	5.1	4.59	3.88	5.27	3.33667	4.21333	4.61667	4.92667	5.35667	2.75333	3.36
552:00:00	3.36333	3.88		3.72	5.86	4.61	8.915	3.5				5.065	3.625	2.63	3.255	4.95	5.02	3.89	4.53	2.33333	3.62	3.80667	5.42667	5.20667	3.27667	3.43667
600:00:00	5.08				6.67	4.32	9.25	4.94	4.94	4.4374	5.51054	4.49	3.7	3.25	4.145	4.77	5.2		4.83333	3.35333	4.58667	4.70333	4.21667	4.75	2.97667	3.36
648:00:00								5.59	5.88235	4.41611	4.56793	5.305	4.685		3.515	5.685		3.9	5.54667	3.65333	3.30667	3.99667	4.07		3.53667
696:00:00	3.27				6.765			4.55	5.44179	5.58003	5.96125	4.7	4.28	2.795	3.805	5.225	5.475	5.05	4.72667	4.47	3.60333	4.17667	4.15667	5.63	4.41	3.27
744:00:00					6.585			4.515				5.185	3.84	2.835	4.095	5.695	5.775	4.24	5	3.145			4.58	6.07	5	3.53
792:00:00					6.42	4.715	10.4		5.63058	4.84653	5.02513	5.045	4.07	3.15	4.625	5.295	4.775	4.125	4.67	3.71	4.12333	4.04		5.51		3.57667
840:00:00								5.19	5.98772	4.55927	5.99486	5.02	4.465	3.175	5.395	6.27	5.64	4.065			3.51	3.74667	4.75333	4.91333	5.08	4.43333
888:00:00								5.41	6.03903	4.25151	8.43558	4.77	4.495	2.79	5.41	6.055	5.695	4	5.06	3.4	3.64	4.7025	4.76667	5.08	5.35	3.34
936:00:00						5.54333	9.705	4.42	5.09154	5.38607	6.55851			2.725	5.835	6.32	5.92	4.46	5.06		3.89	3.92	4.34333	5.50333	4.50667	3.51

## Sheet: Fig 6_MV
Plethysmography data used for linear regression analysis for minute ventilation (MV)
Time	TRPM4											TRPC3							Ctl
	A	B	C	D	E	F	G	H	I	J	K	A	B	C	D	E	F	G	A	B	C	D	E	F	G	H
0:00:00	0.0591622	0.0458672	0.046686	0.033264	0.06765	0.0725536	0.0608295	0.0350987	0.0455	0.0444	0.0439	0.0902405	0.072789	0.0502274	0.0754893	0.0357975	0.0614952	0.064158	0.0596514	0.0696087	0.0381739	0.0275669	0.0858466	0.0672677	0.0396909	0.018432
72:00:00	0.0525803	0.0323164	0.0411532		0.0664608	0.0343963	0.0749637	0.0244682	0.0242	0.0702	0.0667	0.058482	0.0512256	0.0261214	0.0540672	0.0637098	0.061746	0.06888	0.0547776	0.0556844	0.044136	0.0302018	0.0620573	0.0593054	0.044184	0.024862
120:00:00	0.0414352	0.0598424	0.053636	0.0383748	0.07241	0.0611488	0.056604	0.0317196				0.0447108	0.0615528	0.0407175	0.0574574	0.059901	0.0581566	0.0818355	0.0758489	0.049028			0.0848384	0.066466	0.0397676	0.0496596
168:00:00	0.0477244	0.0620366	0.0517704	0.0357722	0.0556308	0.0517128	0.0683954	0.0337025	0.0631	0.0437	0.0669	0.0768	0.0784875	0.0397818	0.0432419	0.0554652	0.0746028	0.0683709	0.0567467	0.0568109	0.0451997	0.0386329	0.0604622	0.0634603	0.055483	0.0440653
216:00:00	0.0474065	0.0449647	0.0576804	0.0310284	0.0589632	0.0539529	0.0551616	0.0399605				0.0698496	0.063195	0.0376347	0.0531968	0.0660264	0.0767451	0.0641175	0.0437424	0.0370067	0.042555	0.0360528	0.0547188	0.0675072	0.0434859	0.0368077
264:00:00	0.0449904		0.048852	0.039525	0.0512604	0.0606453	0.050862	0.0548912	0.0309	0.0587	0.0724	0.058512	0.0584698	0.0357564	0.0601656	0.0698519	0.068775	0.0712786	0.0442717	0.0293928	0.0345357	0.0354552		0.0693589	0.0390955	0.0448889
312:00:00	0.0578426	0.0568013	0.0418176	0.0338624	0.052722	0.0654588	0.0442834	0.0449988	0.0685	0.0918	0.0653	0.0539524	0.0378021	0.0491265	0.0567248	0.0683205	0.064356	0.06524	0.045914	0.0381593	0.0493206	0.0421056	0.041524	0.0954512	0.0318486	0.0439567
360:00:00		0.0469053						0.0375493	0.0585	0.0535	0.0606	0.0426335	0.051102				0.0571428	0.0694568	0.0590055	0.0298674	0.0407876	0.0408531	0.0645142	0.0689067	0.0479028
408:00:00	0.0550872	0.0566124	0.0350064	0.0336049	0.056392	0.0721889	0.0401128	0.0363168				0.0624337	0.0517636	0.0513324	0.0583336	0.0542412	0.0511299	0.077571			0.041866	0.0466332	0.05439	0.0879275	0.0433452	0.0394519
432:00:00	0.0472256	0.0502152	0.0394192	0.0302818	0.055853	0.0510181	0.0414468	0.0374978	0.0629	0.0506	0.0536	0.0460314	0.0586278	0.0402392	0.062316	0.0560774	0.0601552	0.0662432	0.0529643	0.0332113			0.034776	0.0955039	0.0375556	0.0504591
456:00:00	0.0420303			0.0331776	0.0513986	0.0493782	0.057708		0.0792	0.0642		0.0596214	0.0657972	0.0467418			0.0644688		0.0836127	0.0470898	0.0354844	0.0382119		0.062688		0.0350631
504:00:00	0.045968	0.0303548		0.0329046	0.0668304	0.0383863	0.0507177	0.0391572			0.0579	0.068526	0.05564	0.0412604	0.0368544	0.058446	0.041952	0.064356	0.0810224	0.0428713	0.0376464	0.039334	0.0713525	0.0653627	0.034656	0.0456624
552:00:00	0.0336397	0.0369072		0.0246192	0.0591926	0.0550788	0.046652	0.0372585	0.0518	0.053	0.0613	0.0591218	0.042978	0.0381412	0.046529	0.0581526	0.053277	0.0607664	0.0718649	0.028224	0.0373524	0.0335683	0.071994	0.0734975	0.0443942	0.0462187
600:00:00	0.06405				0.046458	0.0352758	0.0574904	0.0530142	0.0485			0.0637637	0.0484404	0.0417786	0.0498996	0.0556556	0.0575328		0.070644	0.0430316	0.03784	0.0407313	0.0489163	0.065664	0.0407836	0.0496891
648:00:00								0.0515999	0.071	0.0589	0.0495	0.0538902	0.0514582		0.0397946	0.0683364		0.0626184	0.0795739	0.046177	0.0358512	0.034336	0.0418624		0.0482421
696:00:00	0.0162288				0.0534296			0.0473928				0.0570768	0.062073	0.039865	0.0441005	0.0591888	0.0947394	0.0755076	0.0783298	0.04669	0.0393408	0.0409756	0.0570475	0.078165	0.0456285	0.0413085
744:00:00					0.062568			0.0595116	0.0609	0.0561	0.0583	0.066243	0.052899	0.04097	0.0420787	0.0609919	0.0565488	0.0559391	0.079	0.0422982			0.066213	0.064064	0.0528212	0.0433211
792:00:00					0.0334614	0.050374	0.0489923		0.0698	0.0815	0.0488	0.075383	0.0521184	0.041202	0.0540432	0.0602928	0.0520284	0.0655875	0.0769608	0.0568839	0.0487082	0.0360915		0.0752032		0.0455666
840:00:00								0.0521451				0.0617472	0.0596568	0.04572	0.0559872	0.0700112	0.0603884	0.0638792			0.0392903	0.030345	0.0691268	0.0650573	0.0547373	0.057988
888:00:00								0.0427691	0.0721		0.0529	0.0719115	0.0578347	0.033634	0.055055	0.0574266	0.0626544	0.062544	0.0681023	0.0482256	0.039824	0.0407004	0.0546069	0.0769385	0.0701064	0.0428446
936:00:00						0.0588155	0.0691416	0.054113	0.0547	0.0441	0.0595			0.0392727	0.0584634	0.0816366	0.071142	0.072225	0.0734873		0.0414992	0.0355947	0.0591948	0.077572	0.0434696	0.047292

## Sheet: Fig 7A
Numerical data for electrophysiology traces
Control				9 -phe
Time (s)	preBötC	xii		Time (s)	preBötC	xii
776.5	0.081	0.062		1757.5	0.08	0.067
776.5	0.081	0.062		1757.5	0.08	0.067
776.5	0.081	0.062		1757.5	0.08	0.067
776.501	0.081	0.062		1757.5	0.08	0.067
776.501	0.081	0.062		1757.5	0.08	0.067
776.501	0.081	0.062		1757.5	0.08	0.067
776.501	0.081	0.062		1757.5	0.08	0.067
776.502	0.081	0.062		1757.5	0.08	0.067
776.502	0.081	0.062		1757.5	0.08	0.067
776.502	0.081	0.062		1757.5	0.08	0.067
776.503	0.081	0.062		1757.5	0.08	0.067
776.503	0.081	0.062		1757.5	0.08	0.067
776.503	0.081	0.062		1757.5	0.08	0.067
776.503	0.081	0.062		1757.5	0.08	0.067
776.504	0.081	0.062		1757.5	0.08	0.067
776.504	0.081	0.062		1757.5	0.08	0.067
776.504	0.081	0.062		1757.5	0.08	0.067
776.504	0.081	0.062		1757.5	0.08	0.067
776.505	0.081	0.062		1757.5	0.08	0.067
776.505	0.081	0.062		1757.5	0.08	0.067
776.505	0.081	0.062		1757.51	0.08	0.067
776.505	0.081	0.062		1757.51	0.08	0.067
776.505	0.081	0.062		1757.51	0.08	0.067
776.506	0.081	0.062		1757.51	0.08	0.067
776.506	0.081	0.062		1757.51	0.08	0.067
776.506	0.081	0.062		1757.51	0.08	0.067
776.506	0.081	0.062		1757.51	0.08	0.067
776.507	0.081	0.062		1757.51	0.08	0.067
776.507	0.081	0.062		1757.51	0.08	0.067
776.507	0.081	0.062		1757.51	0.08	0.067
776.508	0.081	0.062		1757.51	0.08	0.067
776.508	0.081	0.062		1757.51	0.08	0.067
776.508	0.081	0.062		1757.51	0.08	0.067
776.508	0.081	0.062		1757.51	0.08	0.067
776.509	0.081	0.062		1757.51	0.08	0.067
776.509	0.081	0.062		1757.51	0.08	0.067
776.509	0.081	0.062		1757.51	0.08	0.067
776.509	0.081	0.062		1757.51	0.08	0.067
776.51	0.081	0.062		1757.51	0.08	0.067
776.51	0.081	0.062		1757.51	0.08	0.067
776.51	0.081	0.062		1757.51	0.08	0.067
776.51	0.081	0.062		1757.51	0.08	0.067
776.51	0.081	0.062		1757.51	0.08	0.067
776.511	0.081	0.062		1757.51	0.08	0.067
776.511	0.081	0.062		1757.51	0.08	0.067
776.511	0.081	0.062		1757.51	0.08	0.067
776.511	0.081	0.062		1757.51	0.08	0.067
776.512	0.081	0.062		1757.51	0.08	0.067
776.512	0.081	0.062		1757.51	0.08	0.067
776.512	0.081	0.062		1757.51	0.08	0.067
776.513	0.081	0.062		1757.51	0.08	0.067
776.513	0.081	0.062		1757.51	0.08	0.067
776.513	0.081	0.062		1757.51	0.08	0.067
776.513	0.081	0.062		1757.51	0.08	0.067
776.514	0.081	0.062		1757.51	0.08	0.067
776.514	0.081	0.062		1757.51	0.08	0.067
776.514	0.081	0.062		1757.51	0.08	0.067
776.514	0.081	0.062		1757.51	0.08	0.067
776.514	0.081	0.062		1757.51	0.08	0.067
776.515	0.081	0.062		1757.51	0.08	0.067
776.515	0.081	0.062		1757.52	0.08	0.067
776.515	0.081	0.062		1757.52	0.08	0.067
776.515	0.081	0.062		1757.52	0.08	0.067
776.516	0.081	0.062		1757.52	0.08	0.067
776.516	0.081	0.062		1757.52	0.08	0.067
776.516	0.081	0.062		1757.52	0.08	0.067
776.516	0.081	0.062		1757.52	0.08	0.067
776.517	0.081	0.062		1757.52	0.08	0.067
776.517	0.081	0.062		1757.52	0.08	0.067
776.517	0.081	0.062		1757.52	0.08	0.067
776.518	0.081	0.062		1757.52	0.08	0.067
776.518	0.081	0.062		1757.52	0.08	0.067
776.518	0.081	0.062		1757.52	0.08	0.067
776.518	0.081	0.062		1757.52	0.08	0.067
776.519	0.081	0.062		1757.52	0.08	0.067
776.519	0.081	0.062		1757.52	0.08	0.067
776.519	0.081	0.062		1757.52	0.08	0.067
776.519	0.081	0.062		1757.52	0.08	0.067
776.519	0.081	0.062		1757.52	0.08	0.067
776.52	0.081	0.062		1757.52	0.08	0.067
776.52	0.082	0.062		1757.52	0.08	0.067
776.52	0.082	0.062		1757.52	0.08	0.067
776.52	0.082	0.062		1757.52	0.08	0.067
776.521	0.082	0.062		1757.52	0.08	0.067
776.521	0.082	0.062		1757.52	0.08	0.067
776.521	0.082	0.062		1757.52	0.08	0.067
776.521	0.082	0.062		1757.52	0.08	0.067
776.522	0.082	0.062		1757.52	0.08	0.067
776.522	0.082	0.062		1757.52	0.08	0.067
776.522	0.082	0.062		1757.52	0.08	0.067
776.523	0.082	0.062		1757.52	0.08	0.067
776.523	0.082	0.062		1757.52	0.08	0.067
776.523	0.082	0.062		1757.52	0.08	0.066
776.523	0.082	0.062		1757.52	0.08	0.067
776.524	0.082	0.062		1757.52	0.08	0.067
776.524	0.082	0.062		1757.52	0.08	0.066
776.524	0.082	0.062		1757.52	0.08	0.067
776.524	0.082	0.062		1757.52	0.08	0.066
776.524	0.082	0.062		1757.52	0.08	0.066
776.525	0.082	0.062		1757.52	0.08	0.067
776.525	0.082	0.062		1757.53	0.08	0.066
776.525	0.082	0.062		1757.53	0.08	0.066
776.525	0.082	0.062		1757.53	0.08	0.066
776.526	0.082	0.062		1757.53	0.08	0.067
776.526	0.082	0.062		1757.53	0.08	0.066
776.526	0.082	0.062		1757.53	0.08	0.066
776.527	0.082	0.062		1757.53	0.08	0.066
776.527	0.082	0.062		1757.53	0.08	0.066
776.527	0.083	0.062		1757.53	0.08	0.066
776.527	0.082	0.062		1757.53	0.08	0.066
776.528	0.082	0.062		1757.53	0.08	0.066
776.528	0.083	0.062		1757.53	0.08	0.066
776.528	0.083	0.062		1757.53	0.08	0.066
776.528	0.083	0.062		1757.53	0.08	0.066
776.529	0.083	0.062		1757.53	0.08	0.066
776.529	0.083	0.062		1757.53	0.08	0.066
776.529	0.083	0.062		1757.53	0.08	0.066
776.529	0.083	0.062		1757.53	0.08	0.066
776.529	0.083	0.062		1757.53	0.08	0.066
776.53	0.083	0.062		1757.53	0.08	0.066
776.53	0.083	0.062		1757.53	0.08	0.066
776.53	0.083	0.062		1757.53	0.08	0.066
776.53	0.083	0.062		1757.53	0.08	0.066
776.531	0.083	0.062		1757.53	0.08	0.066
776.531	0.083	0.062		1757.53	0.08	0.066
776.531	0.083	0.062		1757.53	0.08	0.066
776.532	0.083	0.062		1757.53	0.08	0.066
776.532	0.083	0.062		1757.53	0.08	0.066
776.532	0.083	0.062		1757.53	0.081	0.066
776.532	0.083	0.062		1757.53	0.081	0.066
776.533	0.083	0.062		1757.53	0.081	0.066
776.533	0.083	0.062		1757.53	0.081	0.066
776.533	0.083	0.062		1757.53	0.081	0.066
776.533	0.083	0.062		1757.53	0.081	0.066
776.534	0.083	0.062		1757.53	0.081	0.066
776.534	0.083	0.062		1757.53	0.081	0.066
776.534	0.083	0.062		1757.53	0.081	0.066
776.534	0.083	0.062		1757.53	0.081	0.066
776.534	0.083	0.062		1757.53	0.081	0.066
776.535	0.083	0.062		1757.53	0.081	0.066
776.535	0.083	0.062		1757.54	0.081	0.066
776.535	0.083	0.062		1757.54	0.081	0.066
776.535	0.084	0.062		1757.54	0.081	0.066
776.536	0.084	0.062		1757.54	0.081	0.066
776.536	0.084	0.062		1757.54	0.081	0.066
776.536	0.084	0.062		1757.54	0.081	0.066
776.537	0.084	0.062		1757.54	0.081	0.066
776.537	0.084	0.062		1757.54	0.081	0.066
776.537	0.084	0.062		1757.54	0.081	0.066
776.537	0.084	0.062		1757.54	0.081	0.066
776.538	0.084	0.062		1757.54	0.081	0.066
776.538	0.084	0.062		1757.54	0.081	0.066
776.538	0.084	0.062		1757.54	0.081	0.066
776.538	0.084	0.062		1757.54	0.081	0.066
776.538	0.084	0.062		1757.54	0.081	0.066
776.539	0.084	0.062		1757.54	0.081	0.066
776.539	0.084	0.062		1757.54	0.081	0.066
776.539	0.084	0.062		1757.54	0.081	0.066
776.539	0.084	0.062		1757.54	0.081	0.066
776.54	0.084	0.062		1757.54	0.081	0.066
776.54	0.084	0.062		1757.54	0.081	0.066
776.54	0.084	0.062		1757.54	0.081	0.066
776.54	0.084	0.062		1757.54	0.081	0.066
776.541	0.084	0.062		1757.54	0.081	0.066
776.541	0.084	0.062		1757.54	0.081	0.066
776.541	0.084	0.062		1757.54	0.081	0.066
776.542	0.084	0.062		1757.54	0.081	0.066
776.542	0.084	0.062		1757.54	0.081	0.066
776.542	0.084	0.062		1757.54	0.081	0.066
776.542	0.085	0.062		1757.54	0.081	0.066
776.543	0.085	0.062		1757.54	0.081	0.066
776.543	0.085	0.062		1757.54	0.081	0.066
776.543	0.085	0.062		1757.54	0.081	0.066
776.543	0.085	0.062		1757.54	0.081	0.066
776.543	0.085	0.062		1757.54	0.081	0.066
776.544	0.085	0.062		1757.54	0.081	0.066
776.544	0.085	0.062		1757.54	0.081	0.066
776.544	0.085	0.062		1757.54	0.081	0.066
776.544	0.085	0.062		1757.54	0.081	0.066
776.545	0.085	0.062		1757.54	0.082	0.066
776.545	0.085	0.062		1757.55	0.082	0.066
776.545	0.085	0.062		1757.55	0.082	0.066
776.545	0.085	0.062		1757.55	0.082	0.066
776.546	0.085	0.062		1757.55	0.082	0.066
776.546	0.085	0.062		1757.55	0.082	0.066
776.546	0.085	0.062		1757.55	0.082	0.066
776.547	0.085	0.062		1757.55	0.082	0.066
776.547	0.085	0.062		1757.55	0.082	0.066
776.547	0.085	0.062		1757.55	0.082	0.066
776.547	0.085	0.062		1757.55	0.082	0.066
776.548	0.085	0.062		1757.55	0.082	0.066
776.548	0.085	0.062		1757.55	0.082	0.066
776.548	0.085	0.062		1757.55	0.082	0.066
776.548	0.085	0.062		1757.55	0.082	0.066
776.548	0.085	0.062		1757.55	0.082	0.066
776.549	0.085	0.062		1757.55	0.082	0.066
776.549	0.085	0.062		1757.55	0.082	0.066
776.549	0.085	0.062		1757.55	0.082	0.066
776.549	0.085	0.062		1757.55	0.082	0.066
776.55	0.085	0.062		1757.55	0.082	0.066
776.55	0.085	0.062		1757.55	0.082	0.066
776.55	0.085	0.062		1757.55	0.082	0.066
776.551	0.085	0.062		1757.55	0.083	0.066
776.551	0.085	0.062		1757.55	0.083	0.066
776.551	0.085	0.062		1757.55	0.083	0.066
776.551	0.085	0.062		1757.55	0.083	0.066
776.552	0.085	0.062		1757.55	0.083	0.066
776.552	0.085	0.062		1757.55	0.083	0.066
776.552	0.085	0.062		1757.55	0.083	0.066
776.552	0.085	0.062		1757.55	0.083	0.066
776.553	0.085	0.062		1757.55	0.083	0.066
776.553	0.085	0.062		1757.55	0.083	0.066
776.553	0.085	0.062		1757.55	0.083	0.066
776.553	0.085	0.062		1757.55	0.083	0.066
776.553	0.085	0.062		1757.55	0.083	0.066
776.554	0.085	0.062		1757.55	0.083	0.066
776.554	0.085	0.062		1757.55	0.083	0.066
776.554	0.085	0.062		1757.55	0.083	0.066
776.554	0.085	0.062		1757.55	0.083	0.066
776.555	0.085	0.062		1757.55	0.083	0.066
776.555	0.085	0.062		1757.56	0.083	0.066
776.555	0.085	0.062		1757.56	0.083	0.066
776.556	0.085	0.062		1757.56	0.083	0.066
776.556	0.085	0.062		1757.56	0.083	0.066
776.556	0.085	0.062		1757.56	0.083	0.066
776.556	0.085	0.062		1757.56	0.083	0.066
776.557	0.085	0.062		1757.56	0.083	0.066
776.557	0.085	0.062		1757.56	0.083	0.066
776.557	0.085	0.062		1757.56	0.083	0.066
776.557	0.085	0.062		1757.56	0.083	0.066
776.558	0.085	0.062		1757.56	0.083	0.066
776.558	0.085	0.062		1757.56	0.083	0.066
776.558	0.085	0.062		1757.56	0.083	0.066
776.558	0.085	0.062		1757.56	0.083	0.066
776.558	0.085	0.062		1757.56	0.083	0.066
776.559	0.085	0.062		1757.56	0.083	0.066
776.559	0.085	0.062		1757.56	0.083	0.066
776.559	0.085	0.062		1757.56	0.083	0.066
776.559	0.085	0.062		1757.56	0.083	0.066
776.56	0.085	0.062		1757.56	0.083	0.066
776.56	0.085	0.062		1757.56	0.083	0.066
776.56	0.085	0.062		1757.56	0.083	0.066
776.561	0.085	0.062		1757.56	0.083	0.066
776.561	0.085	0.062		1757.56	0.083	0.066
776.561	0.085	0.062		1757.56	0.083	0.066
776.561	0.085	0.062		1757.56	0.083	0.066
776.562	0.085	0.062		1757.56	0.083	0.066
776.562	0.085	0.062		1757.56	0.084	0.066
776.562	0.085	0.062		1757.56	0.084	0.066
776.562	0.085	0.062		1757.56	0.084	0.066
776.562	0.086	0.062		1757.56	0.084	0.066
776.563	0.085	0.062		1757.56	0.083	0.066
776.563	0.086	0.062		1757.56	0.084	0.066
776.563	0.085	0.062		1757.56	0.084	0.066
776.563	0.086	0.062		1757.56	0.084	0.066
776.564	0.086	0.062		1757.56	0.084	0.066
776.564	0.086	0.062		1757.56	0.084	0.066
776.564	0.086	0.062		1757.56	0.084	0.066
776.564	0.086	0.062		1757.56	0.084	0.066
776.565	0.086	0.062		1757.56	0.084	0.066
776.565	0.086	0.062		1757.57	0.084	0.066
776.565	0.086	0.062		1757.57	0.084	0.066
776.566	0.086	0.062		1757.57	0.084	0.066
776.566	0.086	0.062		1757.57	0.084	0.066
776.566	0.086	0.062		1757.57	0.084	0.066
776.566	0.086	0.062		1757.57	0.084	0.066
776.567	0.086	0.062		1757.57	0.084	0.066
776.567	0.086	0.062		1757.57	0.084	0.066
776.567	0.086	0.062		1757.57	0.084	0.066
776.567	0.086	0.062		1757.57	0.084	0.066
776.567	0.086	0.062		1757.57	0.084	0.066
776.568	0.086	0.062		1757.57	0.084	0.066
776.568	0.086	0.062		1757.57	0.084	0.066
776.568	0.086	0.062		1757.57	0.084	0.066
776.568	0.086	0.062		1757.57	0.084	0.066
776.569	0.086	0.062		1757.57	0.084	0.066
776.569	0.086	0.062		1757.57	0.084	0.066
776.569	0.086	0.062		1757.57	0.084	0.066
776.569	0.086	0.062		1757.57	0.084	0.066
776.57	0.086	0.062		1757.57	0.084	0.066
776.57	0.086	0.062		1757.57	0.084	0.066
776.57	0.086	0.062		1757.57	0.084	0.066
776.571	0.086	0.062		1757.57	0.084	0.066
776.571	0.086	0.062		1757.57	0.084	0.066
776.571	0.086	0.062		1757.57	0.084	0.066
776.571	0.086	0.062		1757.57	0.084	0.066
776.572	0.086	0.062		1757.57	0.084	0.066
776.572	0.086	0.062		1757.57	0.084	0.066
776.572	0.086	0.062		1757.57	0.084	0.066
776.572	0.086	0.062		1757.57	0.084	0.066
776.572	0.086	0.062		1757.57	0.084	0.066
776.573	0.086	0.062		1757.57	0.084	0.066
776.573	0.086	0.062		1757.57	0.084	0.066
776.573	0.086	0.062		1757.57	0.084	0.065
776.573	0.086	0.062		1757.57	0.084	0.065
776.574	0.086	0.062		1757.57	0.084	0.065
776.574	0.086	0.062		1757.57	0.084	0.065
776.574	0.086	0.062		1757.57	0.084	0.066
776.574	0.086	0.062		1757.57	0.084	0.065
776.575	0.086	0.062		1757.57	0.084	0.065
776.575	0.086	0.062		1757.58	0.084	0.065
776.575	0.086	0.062		1757.58	0.084	0.065
776.576	0.086	0.062		1757.58	0.084	0.065
776.576	0.086	0.062		1757.58	0.084	0.065
776.576	0.086	0.062		1757.58	0.084	0.065
776.576	0.086	0.062		1757.58	0.084	0.065
776.577	0.086	0.062		1757.58	0.084	0.065
776.577	0.086	0.062		1757.58	0.084	0.065
776.577	0.086	0.062		1757.58	0.084	0.065
776.577	0.086	0.062		1757.58	0.084	0.065
776.577	0.086	0.062		1757.58	0.084	0.065
776.578	0.086	0.062		1757.58	0.084	0.065
776.578	0.086	0.062		1757.58	0.084	0.065
776.578	0.086	0.062		1757.58	0.084	0.065
776.578	0.086	0.062		1757.58	0.084	0.065
776.579	0.086	0.062		1757.58	0.084	0.065
776.579	0.086	0.062		1757.58	0.084	0.065
776.579	0.086	0.062		1757.58	0.084	0.065
776.58	0.086	0.062		1757.58	0.084	0.065
776.58	0.086	0.062		1757.58	0.084	0.065
776.58	0.086	0.062		1757.58	0.084	0.065
776.58	0.086	0.062		1757.58	0.084	0.065
776.581	0.086	0.062		1757.58	0.084	0.065
776.581	0.086	0.062		1757.58	0.084	0.065
776.581	0.086	0.062		1757.58	0.084	0.065
776.581	0.086	0.062		1757.58	0.084	0.065
776.582	0.086	0.062		1757.58	0.084	0.065
776.582	0.086	0.062		1757.58	0.084	0.065
776.582	0.086	0.062		1757.58	0.084	0.065
776.582	0.086	0.062		1757.58	0.084	0.065
776.582	0.086	0.062		1757.58	0.084	0.065
776.583	0.086	0.062		1757.58	0.084	0.065
776.583	0.086	0.062		1757.58	0.084	0.065
776.583	0.086	0.062		1757.58	0.084	0.065
776.583	0.086	0.062		1757.58	0.084	0.065
776.584	0.086	0.062		1757.58	0.084	0.065
776.584	0.086	0.062		1757.58	0.084	0.065
776.584	0.086	0.062		1757.58	0.084	0.065
776.585	0.086	0.062		1757.58	0.084	0.065
776.585	0.086	0.062		1757.58	0.084	0.065
776.585	0.086	0.062		1757.59	0.084	0.065
776.585	0.086	0.062		1757.59	0.084	0.065
776.586	0.085	0.062		1757.59	0.084	0.065
776.586	0.086	0.062		1757.59	0.084	0.065
776.586	0.086	0.062		1757.59	0.084	0.065
776.586	0.085	0.062		1757.59	0.084	0.065
776.587	0.086	0.062		1757.59	0.084	0.065
776.587	0.085	0.062		1757.59	0.084	0.065
776.587	0.085	0.062		1757.59	0.084	0.065
776.587	0.085	0.062		1757.59	0.084	0.065
776.587	0.085	0.062		1757.59	0.084	0.065
776.588	0.085	0.062		1757.59	0.084	0.065
776.588	0.085	0.062		1757.59	0.084	0.065
776.588	0.085	0.062		1757.59	0.084	0.065
776.588	0.085	0.062		1757.59	0.084	0.065
776.589	0.085	0.062		1757.59	0.084	0.065
776.589	0.085	0.062		1757.59	0.083	0.065
776.589	0.085	0.062		1757.59	0.084	0.065
776.59	0.085	0.062		1757.59	0.083	0.065
776.59	0.085	0.062		1757.59	0.083	0.065
776.59	0.085	0.062		1757.59	0.083	0.065
776.59	0.085	0.062		1757.59	0.083	0.065
776.591	0.085	0.062		1757.59	0.083	0.065
776.591	0.085	0.062		1757.59	0.083	0.065
776.591	0.085	0.062		1757.59	0.083	0.065
776.591	0.085	0.062		1757.59	0.083	0.065
776.591	0.085	0.062		1757.59	0.083	0.065
776.592	0.085	0.062		1757.59	0.083	0.065
776.592	0.085	0.062		1757.59	0.083	0.065
776.592	0.085	0.062		1757.59	0.083	0.065
776.592	0.085	0.062		1757.59	0.083	0.065
776.593	0.085	0.062		1757.59	0.083	0.065
776.593	0.085	0.062		1757.59	0.083	0.065
776.593	0.085	0.062		1757.59	0.083	0.065
776.593	0.085	0.062		1757.59	0.083	0.065
776.594	0.085	0.062		1757.59	0.083	0.065
776.594	0.085	0.062		1757.59	0.083	0.065
776.594	0.085	0.062		1757.59	0.083	0.065
776.595	0.085	0.062		1757.59	0.083	0.065
776.595	0.085	0.062		1757.59	0.083	0.065
776.595	0.085	0.062		1757.6	0.083	0.065
776.595	0.085	0.062		1757.6	0.083	0.065
776.596	0.085	0.062		1757.6	0.083	0.065
776.596	0.085	0.062		1757.6	0.083	0.065
776.596	0.085	0.062		1757.6	0.083	0.065
776.596	0.085	0.062		1757.6	0.083	0.065
776.596	0.085	0.062		1757.6	0.083	0.065
776.597	0.085	0.062		1757.6	0.083	0.065
776.597	0.085	0.062		1757.6	0.083	0.065
776.597	0.085	0.062		1757.6	0.083	0.065
776.597	0.085	0.062		1757.6	0.083	0.065
776.598	0.085	0.062		1757.6	0.083	0.065
776.598	0.085	0.062		1757.6	0.083	0.065
776.598	0.085	0.062		1757.6	0.083	0.065
776.598	0.085	0.062		1757.6	0.083	0.065
776.599	0.085	0.062		1757.6	0.083	0.065
776.599	0.085	0.062		1757.6	0.083	0.065
776.599	0.085	0.062		1757.6	0.083	0.065
776.6	0.085	0.062		1757.6	0.083	0.065
776.6	0.085	0.062		1757.6	0.083	0.065
776.6	0.085	0.062		1757.6	0.083	0.065
776.6	0.085	0.062		1757.6	0.083	0.065
776.601	0.085	0.062		1757.6	0.083	0.065
776.601	0.085	0.062		1757.6	0.083	0.065
776.601	0.085	0.062		1757.6	0.083	0.065
776.601	0.085	0.062		1757.6	0.083	0.065
776.601	0.085	0.062		1757.6	0.083	0.065
776.602	0.085	0.062		1757.6	0.083	0.065
776.602	0.085	0.062		1757.6	0.083	0.065
776.602	0.085	0.062		1757.6	0.083	0.065
776.602	0.085	0.062		1757.6	0.083	0.065
776.603	0.085	0.062		1757.6	0.083	0.065
776.603	0.085	0.062		1757.6	0.083	0.065
776.603	0.085	0.062		1757.6	0.083	0.065
776.604	0.085	0.062		1757.6	0.083	0.065
776.604	0.085	0.062		1757.6	0.083	0.065
776.604	0.085	0.062		1757.6	0.083	0.065
776.604	0.085	0.062		1757.6	0.083	0.065
776.605	0.085	0.062		1757.6	0.083	0.065
776.605	0.085	0.062		1757.6	0.083	0.065
776.605	0.085	0.062		1757.61	0.083	0.065
776.605	0.085	0.062		1757.61	0.083	0.065
776.606	0.085	0.062		1757.61	0.083	0.065
776.606	0.085	0.062		1757.61	0.083	0.065
776.606	0.085	0.062		1757.61	0.083	0.065
776.606	0.085	0.062		1757.61	0.083	0.065
776.606	0.085	0.062		1757.61	0.083	0.065
776.607	0.085	0.062		1757.61	0.083	0.065
776.607	0.085	0.062		1757.61	0.083	0.065
776.607	0.085	0.062		1757.61	0.083	0.064
776.607	0.085	0.062		1757.61	0.083	0.065
776.608	0.085	0.062		1757.61	0.083	0.064
776.608	0.085	0.062		1757.61	0.083	0.065
776.608	0.085	0.062		1757.61	0.083	0.065
776.609	0.084	0.062		1757.61	0.083	0.064
776.609	0.085	0.062		1757.61	0.083	0.064
776.609	0.085	0.062		1757.61	0.083	0.065
776.609	0.085	0.062		1757.61	0.083	0.064
776.61	0.085	0.062		1757.61	0.083	0.064
776.61	0.085	0.062		1757.61	0.083	0.064
776.61	0.085	0.062		1757.61	0.083	0.064
776.61	0.085	0.062		1757.61	0.083	0.064
776.611	0.085	0.062		1757.61	0.083	0.064
776.611	0.085	0.062		1757.61	0.083	0.064
776.611	0.085	0.062		1757.61	0.083	0.064
776.611	0.085	0.062		1757.61	0.083	0.064
776.611	0.085	0.062		1757.61	0.083	0.064
776.612	0.084	0.062		1757.61	0.083	0.065
776.612	0.084	0.062		1757.61	0.083	0.064
776.612	0.085	0.062		1757.61	0.083	0.064
776.612	0.084	0.062		1757.61	0.083	0.064
776.613	0.084	0.062		1757.61	0.083	0.065
776.613	0.084	0.062		1757.61	0.083	0.065
776.613	0.084	0.062		1757.61	0.083	0.064
776.614	0.084	0.062		1757.61	0.083	0.065
776.614	0.084	0.062		1757.61	0.083	0.064
776.614	0.084	0.062		1757.61	0.083	0.065
776.614	0.084	0.062		1757.61	0.083	0.065
776.615	0.084	0.062		1757.61	0.083	0.065
776.615	0.084	0.062		1757.61	0.083	0.065
776.615	0.084	0.062		1757.62	0.083	0.065
776.615	0.084	0.062		1757.62	0.083	0.065
776.615	0.084	0.062		1757.62	0.083	0.065
776.616	0.084	0.062		1757.62	0.083	0.065
776.616	0.084	0.062		1757.62	0.083	0.065
776.616	0.084	0.062		1757.62	0.083	0.065
776.616	0.084	0.062		1757.62	0.083	0.065
776.617	0.084	0.062		1757.62	0.083	0.065
776.617	0.084	0.062		1757.62	0.083	0.065
776.617	0.084	0.062		1757.62	0.083	0.065
776.617	0.084	0.062		1757.62	0.083	0.065
776.618	0.084	0.062		1757.62	0.083	0.065
776.618	0.084	0.062		1757.62	0.083	0.065
776.618	0.084	0.062		1757.62	0.083	0.065
776.619	0.084	0.062		1757.62	0.083	0.065
776.619	0.084	0.062		1757.62	0.083	0.065
776.619	0.084	0.062		1757.62	0.083	0.065
776.619	0.084	0.062		1757.62	0.083	0.065
776.62	0.084	0.062		1757.62	0.083	0.065
776.62	0.084	0.062		1757.62	0.083	0.065
776.62	0.084	0.062		1757.62	0.083	0.065
776.62	0.084	0.062		1757.62	0.083	0.065
776.62	0.084	0.062		1757.62	0.083	0.065
776.621	0.084	0.062		1757.62	0.083	0.065
776.621	0.084	0.062		1757.62	0.083	0.065
776.621	0.084	0.062		1757.62	0.083	0.065
776.621	0.084	0.062		1757.62	0.083	0.065
776.622	0.084	0.062		1757.62	0.083	0.065
776.622	0.084	0.062		1757.62	0.083	0.065
776.622	0.084	0.062		1757.62	0.083	0.065
776.622	0.084	0.062		1757.62	0.083	0.065
776.623	0.084	0.062		1757.62	0.083	0.065
776.623	0.084	0.062		1757.62	0.082	0.065
776.623	0.084	0.062		1757.62	0.082	0.065
776.624	0.084	0.062		1757.62	0.082	0.065
776.624	0.084	0.062		1757.62	0.082	0.065
776.624	0.084	0.062		1757.62	0.082	0.065
776.624	0.084	0.062		1757.62	0.082	0.065
776.625	0.084	0.062		1757.62	0.082	0.065
776.625	0.084	0.062		1757.62	0.082	0.065
776.625	0.084	0.062		1757.62	0.082	0.065
776.625	0.084	0.062		1757.63	0.082	0.065
776.625	0.084	0.062		1757.63	0.082	0.065
776.626	0.084	0.062		1757.63	0.082	0.065
776.626	0.084	0.062		1757.63	0.082	0.065
776.626	0.084	0.062		1757.63	0.082	0.065
776.626	0.084	0.062		1757.63	0.082	0.065
776.627	0.084	0.062		1757.63	0.082	0.065
776.627	0.084	0.062		1757.63	0.082	0.065
776.627	0.084	0.062		1757.63	0.082	0.065
776.628	0.084	0.062		1757.63	0.082	0.065
776.628	0.084	0.062		1757.63	0.082	0.065
776.628	0.084	0.062		1757.63	0.082	0.065
776.628	0.084	0.062		1757.63	0.082	0.065
776.629	0.084	0.062		1757.63	0.082	0.065
776.629	0.084	0.062		1757.63	0.082	0.065
776.629	0.084	0.062		1757.63	0.082	0.065
776.629	0.084	0.062		1757.63	0.082	0.065
776.63	0.083	0.062		1757.63	0.082	0.065
776.63	0.083	0.062		1757.63	0.082	0.065
776.63	0.084	0.062		1757.63	0.082	0.065
776.63	0.083	0.062		1757.63	0.082	0.065
776.63	0.083	0.062		1757.63	0.082	0.065
776.631	0.083	0.062		1757.63	0.082	0.065
776.631	0.084	0.062		1757.63	0.082	0.065
776.631	0.083	0.062		1757.63	0.082	0.065
776.631	0.083	0.062		1757.63	0.082	0.065
776.632	0.083	0.062		1757.63	0.082	0.065
776.632	0.083	0.062		1757.63	0.082	0.065
776.632	0.083	0.062		1757.63	0.082	0.065
776.633	0.083	0.062		1757.63	0.082	0.065
776.633	0.083	0.062		1757.63	0.082	0.065
776.633	0.083	0.062		1757.63	0.082	0.065
776.633	0.083	0.062		1757.63	0.082	0.065
776.634	0.083	0.062		1757.63	0.082	0.065
776.634	0.083	0.062		1757.63	0.082	0.065
776.634	0.083	0.062		1757.63	0.082	0.065
776.634	0.083	0.062		1757.63	0.082	0.065
776.635	0.083	0.062		1757.63	0.082	0.065
776.635	0.083	0.062		1757.63	0.082	0.065
776.635	0.083	0.062		1757.63	0.082	0.065
776.635	0.083	0.062		1757.64	0.082	0.065
776.635	0.083	0.062		1757.64	0.082	0.065
776.636	0.083	0.062		1757.64	0.082	0.065
776.636	0.083	0.062		1757.64	0.082	0.065
776.636	0.083	0.062		1757.64	0.082	0.065
776.636	0.083	0.062		1757.64	0.082	0.065
776.637	0.083	0.062		1757.64	0.082	0.065
776.637	0.083	0.062		1757.64	0.082	0.065
776.637	0.083	0.062		1757.64	0.082	0.065
776.638	0.083	0.062		1757.64	0.082	0.065
776.638	0.083	0.062		1757.64	0.082	0.065
776.638	0.083	0.062		1757.64	0.082	0.065
776.638	0.083	0.062		1757.64	0.082	0.065
776.639	0.083	0.062		1757.64	0.082	0.065
776.639	0.083	0.062		1757.64	0.082	0.065
776.639	0.083	0.062		1757.64	0.082	0.065
776.639	0.083	0.062		1757.64	0.082	0.065
776.639	0.083	0.062		1757.64	0.082	0.065
776.64	0.083	0.062		1757.64	0.082	0.065
776.64	0.083	0.062		1757.64	0.082	0.065
776.64	0.083	0.062		1757.64	0.082	0.065
776.64	0.083	0.062		1757.64	0.082	0.065
776.641	0.083	0.062		1757.64	0.082	0.065
776.641	0.083	0.062		1757.64	0.082	0.065
776.641	0.083	0.063		1757.64	0.082	0.065
776.641	0.083	0.062		1757.64	0.082	0.065
776.642	0.083	0.063		1757.64	0.082	0.065
776.642	0.083	0.062		1757.64	0.082	0.065
776.642	0.083	0.063		1757.64	0.082	0.065
776.643	0.083	0.062		1757.64	0.082	0.065
776.643	0.083	0.063		1757.64	0.082	0.065
776.643	0.083	0.063		1757.64	0.082	0.065
776.643	0.083	0.063		1757.64	0.082	0.065
776.644	0.083	0.063		1757.64	0.082	0.065
776.644	0.083	0.063		1757.64	0.082	0.065
776.644	0.083	0.063		1757.64	0.082	0.065
776.644	0.083	0.063		1757.64	0.082	0.065
776.644	0.083	0.063		1757.64	0.082	0.065
776.645	0.083	0.063		1757.64	0.082	0.065
776.645	0.083	0.063		1757.64	0.082	0.065
776.645	0.083	0.063		1757.65	0.082	0.065
776.645	0.083	0.063		1757.65	0.082	0.065
776.646	0.083	0.063		1757.65	0.082	0.065
776.646	0.083	0.063		1757.65	0.082	0.065
776.646	0.083	0.063		1757.65	0.082	0.065
776.646	0.083	0.063		1757.65	0.082	0.065
776.647	0.083	0.063		1757.65	0.082	0.065
776.647	0.083	0.063		1757.65	0.082	0.065
776.647	0.083	0.063		1757.65	0.082	0.065
776.648	0.083	0.063		1757.65	0.082	0.065
776.648	0.083	0.063		1757.65	0.082	0.065
776.648	0.083	0.063		1757.65	0.082	0.065
776.648	0.083	0.063		1757.65	0.082	0.065
776.649	0.083	0.063		1757.65	0.082	0.065
776.649	0.083	0.063		1757.65	0.082	0.065
776.649	0.083	0.063		1757.65	0.082	0.065
776.649	0.083	0.063		1757.65	0.082	0.065
776.649	0.083	0.063		1757.65	0.082	0.065
776.65	0.083	0.063		1757.65	0.082	0.065
776.65	0.083	0.063		1757.65	0.082	0.065
776.65	0.083	0.063		1757.65	0.082	0.065
776.65	0.083	0.063		1757.65	0.082	0.065
776.651	0.083	0.063		1757.65	0.082	0.065
776.651	0.083	0.063		1757.65	0.082	0.065
776.651	0.083	0.063		1757.65	0.082	0.065
776.652	0.083	0.063		1757.65	0.082	0.065
776.652	0.083	0.063		1757.65	0.082	0.065
776.652	0.083	0.063		1757.65	0.082	0.065
776.652	0.083	0.063		1757.65	0.082	0.065
776.653	0.083	0.063		1757.65	0.082	0.065
776.653	0.083	0.063		1757.65	0.082	0.065
776.653	0.083	0.063		1757.65	0.082	0.065
776.653	0.083	0.063		1757.65	0.082	0.065
776.654	0.084	0.063		1757.65	0.082	0.065
776.654	0.084	0.063		1757.65	0.082	0.065
776.654	0.084	0.063		1757.65	0.082	0.065
776.654	0.084	0.063		1757.65	0.082	0.065
776.654	0.084	0.063		1757.65	0.082	0.065
776.655	0.084	0.063		1757.65	0.082	0.066
776.655	0.084	0.063		1757.65	0.082	0.065
776.655	0.084	0.063		1757.66	0.082	0.065
776.655	0.084	0.063		1757.66	0.082	0.065
776.656	0.084	0.063		1757.66	0.082	0.066
776.656	0.084	0.063		1757.66	0.082	0.066
776.656	0.084	0.063		1757.66	0.082	0.065
776.657	0.084	0.063		1757.66	0.082	0.065
776.657	0.084	0.063		1757.66	0.082	0.065
776.657	0.084	0.063		1757.66	0.082	0.065
776.657	0.084	0.063		1757.66	0.082	0.065
776.658	0.084	0.063		1757.66	0.082	0.065
776.658	0.084	0.063		1757.66	0.082	0.066
776.658	0.084	0.063		1757.66	0.082	0.066
776.658	0.084	0.063		1757.66	0.082	0.066
776.659	0.084	0.063		1757.66	0.082	0.066
776.659	0.084	0.063		1757.66	0.082	0.066
776.659	0.084	0.063		1757.66	0.082	0.066
776.659	0.084	0.063		1757.66	0.082	0.066
776.659	0.084	0.063		1757.66	0.082	0.066
776.66	0.084	0.063		1757.66	0.082	0.066
776.66	0.084	0.063		1757.66	0.082	0.066
776.66	0.084	0.063		1757.66	0.082	0.066
776.66	0.084	0.063		1757.66	0.082	0.066
776.661	0.084	0.063		1757.66	0.082	0.066
776.661	0.084	0.063		1757.66	0.082	0.065
776.661	0.084	0.063		1757.66	0.082	0.066
776.662	0.084	0.063		1757.66	0.082	0.065
776.662	0.085	0.063		1757.66	0.082	0.066
776.662	0.085	0.063		1757.66	0.082	0.066
776.662	0.084	0.063		1757.66	0.082	0.066
776.663	0.084	0.063		1757.66	0.082	0.066
776.663	0.084	0.063		1757.66	0.082	0.066
776.663	0.085	0.063		1757.66	0.082	0.065
776.663	0.085	0.063		1757.66	0.082	0.066
776.663	0.085	0.063		1757.66	0.082	0.066
776.664	0.085	0.063		1757.66	0.082	0.066
776.664	0.085	0.063		1757.66	0.082	0.066
776.664	0.085	0.063		1757.66	0.082	0.066
776.664	0.085	0.063		1757.66	0.082	0.066
776.665	0.085	0.063		1757.66	0.082	0.066
776.665	0.085	0.063		1757.66	0.082	0.066
776.665	0.085	0.063		1757.67	0.082	0.066
776.665	0.085	0.063		1757.67	0.082	0.066
776.666	0.085	0.063		1757.67	0.082	0.066
776.666	0.085	0.063		1757.67	0.082	0.066
776.666	0.085	0.063		1757.67	0.082	0.066
776.667	0.085	0.063		1757.67	0.082	0.066
776.667	0.085	0.063		1757.67	0.082	0.066
776.667	0.085	0.063		1757.67	0.082	0.066
776.667	0.085	0.063		1757.67	0.082	0.066
776.668	0.085	0.063		1757.67	0.082	0.066
776.668	0.085	0.063		1757.67	0.082	0.066
776.668	0.085	0.063		1757.67	0.082	0.066
776.668	0.085	0.063		1757.67	0.082	0.066
776.668	0.085	0.063		1757.67	0.082	0.065
776.669	0.085	0.063		1757.67	0.082	0.066
776.669	0.085	0.063		1757.67	0.082	0.066
776.669	0.085	0.063		1757.67	0.082	0.066
776.669	0.085	0.063		1757.67	0.082	0.066
776.67	0.085	0.063		1757.67	0.082	0.066
776.67	0.085	0.063		1757.67	0.082	0.065
776.67	0.085	0.063		1757.67	0.082	0.065
776.67	0.085	0.063		1757.67	0.082	0.066
776.671	0.085	0.063		1757.67	0.082	0.066
776.671	0.085	0.063		1757.67	0.082	0.066
776.671	0.085	0.063		1757.67	0.082	0.066
776.672	0.085	0.063		1757.67	0.082	0.066
776.672	0.085	0.063		1757.67	0.082	0.066
776.672	0.085	0.063		1757.67	0.082	0.065
776.672	0.085	0.063		1757.67	0.082	0.066
776.673	0.085	0.063		1757.67	0.082	0.065
776.673	0.085	0.063		1757.67	0.082	0.065
776.673	0.085	0.063		1757.67	0.082	0.066
776.673	0.085	0.063		1757.67	0.082	0.066
776.673	0.085	0.063		1757.67	0.082	0.065
776.674	0.085	0.063		1757.67	0.082	0.066
776.674	0.085	0.063		1757.67	0.081	0.066
776.674	0.085	0.063		1757.67	0.082	0.065
776.674	0.085	0.063		1757.67	0.082	0.065
776.675	0.085	0.063		1757.67	0.082	0.065
776.675	0.085	0.063		1757.67	0.081	0.065
776.675	0.085	0.063		1757.68	0.082	0.065
776.676	0.085	0.063		1757.68	0.081	0.065
776.676	0.085	0.063		1757.68	0.081	0.065
776.676	0.085	0.063		1757.68	0.081	0.066
776.676	0.085	0.063		1757.68	0.081	0.065
776.677	0.085	0.063		1757.68	0.081	0.065
776.677	0.085	0.063		1757.68	0.081	0.065
776.677	0.085	0.063		1757.68	0.081	0.065
776.677	0.085	0.063		1757.68	0.081	0.065
776.678	0.085	0.063		1757.68	0.081	0.065
776.678	0.085	0.063		1757.68	0.081	0.065
776.678	0.085	0.063		1757.68	0.081	0.065
776.678	0.085	0.063		1757.68	0.081	0.065
776.678	0.085	0.063		1757.68	0.081	0.065
776.679	0.085	0.063		1757.68	0.081	0.065
776.679	0.085	0.063		1757.68	0.081	0.065
776.679	0.085	0.063		1757.68	0.081	0.065
776.679	0.085	0.063		1757.68	0.081	0.065
776.68	0.085	0.063		1757.68	0.081	0.065
776.68	0.085	0.063		1757.68	0.081	0.065
776.68	0.085	0.063		1757.68	0.081	0.065
776.681	0.085	0.063		1757.68	0.081	0.065
776.681	0.085	0.063		1757.68	0.081	0.065
776.681	0.085	0.063		1757.68	0.081	0.065
776.681	0.085	0.063		1757.68	0.081	0.065
776.682	0.085	0.063		1757.68	0.081	0.065
776.682	0.085	0.063		1757.68	0.081	0.065
776.682	0.085	0.063		1757.68	0.081	0.065
776.682	0.085	0.063		1757.68	0.081	0.065
776.683	0.085	0.063		1757.68	0.081	0.065
776.683	0.085	0.063		1757.68	0.081	0.065
776.683	0.085	0.063		1757.68	0.081	0.065
776.683	0.085	0.063		1757.68	0.081	0.065
776.683	0.085	0.063		1757.68	0.081	0.065
776.684	0.085	0.063		1757.68	0.081	0.065
776.684	0.085	0.063		1757.68	0.081	0.065
776.684	0.085	0.063		1757.68	0.081	0.066
776.684	0.085	0.063		1757.68	0.081	0.065
776.685	0.085	0.063		1757.68	0.081	0.065
776.685	0.085	0.063		1757.68	0.081	0.065
776.685	0.085	0.063		1757.69	0.081	0.065
776.686	0.085	0.063		1757.69	0.081	0.065
776.686	0.085	0.063		1757.69	0.081	0.065
776.686	0.085	0.063		1757.69	0.081	0.065
776.686	0.085	0.063		1757.69	0.081	0.065
776.687	0.085	0.063		1757.69	0.081	0.065
776.687	0.085	0.063		1757.69	0.081	0.065
776.687	0.085	0.063		1757.69	0.081	0.065
776.687	0.085	0.063		1757.69	0.081	0.065
776.688	0.085	0.063		1757.69	0.081	0.065
776.688	0.085	0.063		1757.69	0.081	0.065
776.688	0.085	0.063		1757.69	0.081	0.065
776.688	0.085	0.063		1757.69	0.081	0.065
776.688	0.085	0.063		1757.69	0.081	0.065
776.689	0.085	0.063		1757.69	0.081	0.065
776.689	0.085	0.063		1757.69	0.081	0.065
776.689	0.085	0.063		1757.69	0.081	0.065
776.689	0.085	0.063		1757.69	0.081	0.065
776.69	0.085	0.063		1757.69	0.081	0.065
776.69	0.085	0.063		1757.69	0.081	0.065
776.69	0.085	0.063		1757.69	0.081	0.065
776.691	0.085	0.063		1757.69	0.081	0.065
776.691	0.085	0.063		1757.69	0.081	0.065
776.691	0.085	0.063		1757.69	0.081	0.065
776.691	0.085	0.063		1757.69	0.081	0.065
776.692	0.085	0.063		1757.69	0.081	0.065
776.692	0.085	0.063		1757.69	0.081	0.065
776.692	0.084	0.063		1757.69	0.081	0.065
776.692	0.085	0.063		1757.69	0.081	0.065
776.692	0.085	0.063		1757.69	0.081	0.065
776.693	0.085	0.063		1757.69	0.081	0.065
776.693	0.084	0.063		1757.69	0.081	0.065
776.693	0.084	0.063		1757.69	0.081	0.065
776.693	0.084	0.063		1757.69	0.081	0.065
776.694	0.084	0.063		1757.69	0.081	0.065
776.694	0.084	0.063		1757.69	0.081	0.065
776.694	0.084	0.063		1757.69	0.081	0.065
776.694	0.084	0.063		1757.69	0.081	0.065
776.695	0.084	0.063		1757.69	0.081	0.065
776.695	0.084	0.063		1757.69	0.081	0.065
776.695	0.084	0.063		1757.7	0.081	0.065
776.696	0.084	0.063		1757.7	0.081	0.065
776.696	0.084	0.063		1757.7	0.081	0.065
776.696	0.084	0.063		1757.7	0.081	0.065
776.696	0.084	0.064		1757.7	0.081	0.065
776.697	0.084	0.063		1757.7	0.081	0.065
776.697	0.084	0.063		1757.7	0.081	0.065
776.697	0.084	0.063		1757.7	0.081	0.065
776.697	0.084	0.063		1757.7	0.081	0.065
776.697	0.084	0.063		1757.7	0.081	0.065
776.698	0.084	0.063		1757.7	0.081	0.065
776.698	0.084	0.063		1757.7	0.081	0.065
776.698	0.084	0.063		1757.7	0.081	0.065
776.698	0.084	0.063		1757.7	0.081	0.065
776.699	0.084	0.063		1757.7	0.081	0.065
776.699	0.084	0.064		1757.7	0.081	0.065
776.699	0.084	0.063		1757.7	0.081	0.065
776.699	0.084	0.063		1757.7	0.081	0.065
776.7	0.084	0.063		1757.7	0.081	0.065
776.7	0.084	0.063		1757.7	0.081	0.065
776.7	0.084	0.064		1757.7	0.081	0.065
776.701	0.084	0.063		1757.7	0.081	0.065
776.701	0.084	0.063		1757.7	0.081	0.065
776.701	0.084	0.064		1757.7	0.081	0.065
776.701	0.084	0.063		1757.7	0.081	0.065
776.702	0.084	0.064		1757.7	0.081	0.065
776.702	0.084	0.064		1757.7	0.081	0.065
776.702	0.084	0.064		1757.7	0.081	0.065
776.702	0.084	0.063		1757.7	0.081	0.065
776.702	0.084	0.064		1757.7	0.081	0.065
776.703	0.084	0.063		1757.7	0.081	0.065
776.703	0.084	0.064		1757.7	0.081	0.065
776.703	0.084	0.064		1757.7	0.081	0.065
776.703	0.084	0.064		1757.7	0.081	0.065
776.704	0.084	0.064		1757.7	0.081	0.065
776.704	0.084	0.064		1757.7	0.081	0.065
776.704	0.084	0.064		1757.7	0.081	0.065
776.705	0.084	0.064		1757.7	0.081	0.065
776.705	0.084	0.064		1757.7	0.081	0.065
776.705	0.084	0.064		1757.7	0.081	0.065
776.705	0.084	0.064		1757.71	0.081	0.065
776.706	0.084	0.064		1757.71	0.081	0.065
776.706	0.084	0.064		1757.71	0.081	0.065
776.706	0.084	0.064		1757.71	0.081	0.065
776.706	0.084	0.064		1757.71	0.081	0.065
776.707	0.084	0.064		1757.71	0.081	0.065
776.707	0.083	0.064		1757.71	0.081	0.065
776.707	0.083	0.064		1757.71	0.081	0.065
776.707	0.083	0.064		1757.71	0.081	0.065
776.707	0.083	0.064		1757.71	0.081	0.065
776.708	0.083	0.064		1757.71	0.081	0.065
776.708	0.083	0.064		1757.71	0.081	0.065
776.708	0.083	0.064		1757.71	0.081	0.065
776.708	0.083	0.064		1757.71	0.081	0.065
776.709	0.083	0.064		1757.71	0.081	0.065
776.709	0.083	0.064		1757.71	0.081	0.065
776.709	0.083	0.064		1757.71	0.081	0.065
776.71	0.083	0.064		1757.71	0.081	0.065
776.71	0.083	0.064		1757.71	0.081	0.065
776.71	0.083	0.064		1757.71	0.081	0.065
776.71	0.083	0.064		1757.71	0.081	0.065
776.711	0.083	0.064		1757.71	0.081	0.065
776.711	0.083	0.064		1757.71	0.081	0.065
776.711	0.083	0.064		1757.71	0.081	0.065
776.711	0.083	0.064		1757.71	0.081	0.065
776.712	0.083	0.064		1757.71	0.081	0.065
776.712	0.083	0.064		1757.71	0.081	0.065
776.712	0.083	0.064		1757.71	0.081	0.065
776.712	0.083	0.064		1757.71	0.081	0.065
776.712	0.083	0.064		1757.71	0.081	0.065
776.713	0.083	0.064		1757.71	0.081	0.065
776.713	0.083	0.064		1757.71	0.081	0.065
776.713	0.083	0.064		1757.71	0.081	0.065
776.713	0.083	0.064		1757.71	0.081	0.065
776.714	0.083	0.064		1757.71	0.081	0.065
776.714	0.083	0.064		1757.71	0.081	0.065
776.714	0.083	0.064		1757.71	0.081	0.065
776.715	0.083	0.064		1757.71	0.081	0.065
776.715	0.083	0.064		1757.71	0.081	0.065
776.715	0.083	0.064		1757.71	0.081	0.065
776.715	0.083	0.064		1757.72	0.081	0.065
776.716	0.083	0.064		1757.72	0.081	0.065
776.716	0.083	0.064		1757.72	0.081	0.065
776.716	0.083	0.064		1757.72	0.081	0.065
776.716	0.083	0.064		1757.72	0.081	0.065
776.716	0.083	0.064		1757.72	0.081	0.065
776.717	0.083	0.064		1757.72	0.081	0.065
776.717	0.083	0.064		1757.72	0.081	0.065
776.717	0.083	0.064		1757.72	0.081	0.065
776.717	0.083	0.064		1757.72	0.081	0.065
776.718	0.083	0.064		1757.72	0.081	0.065
776.718	0.083	0.064		1757.72	0.081	0.065
776.718	0.083	0.064		1757.72	0.081	0.065
776.718	0.083	0.064		1757.72	0.081	0.065
776.719	0.082	0.064		1757.72	0.081	0.065
776.719	0.082	0.064		1757.72	0.081	0.065
776.719	0.083	0.064		1757.72	0.081	0.065
776.72	0.082	0.064		1757.72	0.081	0.065
776.72	0.082	0.064		1757.72	0.081	0.065
776.72	0.082	0.064		1757.72	0.081	0.065
776.72	0.083	0.064		1757.72	0.081	0.065
776.721	0.083	0.064		1757.72	0.081	0.065
776.721	0.083	0.064		1757.72	0.081	0.065
776.721	0.083	0.064		1757.72	0.081	0.065
776.721	0.083	0.064		1757.72	0.081	0.065
776.721	0.082	0.064		1757.72	0.081	0.065
776.722	0.083	0.064		1757.72	0.081	0.065
776.722	0.082	0.064		1757.72	0.081	0.065
776.722	0.082	0.064		1757.72	0.081	0.065
776.722	0.083	0.064		1757.72	0.081	0.065
776.723	0.083	0.064		1757.72	0.081	0.065
776.723	0.083	0.064		1757.72	0.081	0.065
776.723	0.083	0.064		1757.72	0.081	0.065
776.723	0.083	0.064		1757.72	0.081	0.065
776.724	0.083	0.064		1757.72	0.081	0.065
776.724	0.083	0.064		1757.72	0.081	0.065
776.724	0.083	0.064		1757.72	0.081	0.065
776.725	0.083	0.064		1757.72	0.081	0.065
776.725	0.083	0.064		1757.72	0.081	0.065
776.725	0.083	0.064		1757.72	0.081	0.065
776.725	0.083	0.064		1757.73	0.081	0.065
776.726	0.083	0.064		1757.73	0.081	0.065
776.726	0.083	0.064		1757.73	0.081	0.065
776.726	0.083	0.064		1757.73	0.081	0.065
776.726	0.083	0.064		1757.73	0.081	0.065
776.726	0.083	0.064		1757.73	0.081	0.065
776.727	0.083	0.064		1757.73	0.081	0.065
776.727	0.083	0.064		1757.73	0.081	0.065
776.727	0.083	0.064		1757.73	0.081	0.065
776.727	0.083	0.064		1757.73	0.081	0.065
776.728	0.083	0.064		1757.73	0.081	0.065
776.728	0.083	0.064		1757.73	0.081	0.065
776.728	0.083	0.064		1757.73	0.081	0.065
776.729	0.083	0.064		1757.73	0.081	0.065
776.729	0.083	0.064		1757.73	0.081	0.065
776.729	0.083	0.064		1757.73	0.081	0.065
776.729	0.083	0.064		1757.73	0.081	0.065
776.73	0.083	0.064		1757.73	0.081	0.065
776.73	0.083	0.064		1757.73	0.081	0.065
776.73	0.083	0.064		1757.73	0.081	0.065
776.73	0.083	0.064		1757.73	0.081	0.065
776.731	0.083	0.064		1757.73	0.081	0.065
776.731	0.083	0.064		1757.73	0.081	0.065
776.731	0.083	0.063		1757.73	0.081	0.065
776.731	0.083	0.064		1757.73	0.081	0.065
776.731	0.083	0.064		1757.73	0.081	0.065
776.732	0.083	0.064		1757.73	0.081	0.065
776.732	0.083	0.064		1757.73	0.081	0.065
776.732	0.083	0.064		1757.73	0.081	0.065
776.732	0.083	0.064		1757.73	0.081	0.065
776.733	0.083	0.064		1757.73	0.081	0.065
776.733	0.083	0.064		1757.73	0.081	0.065
776.733	0.083	0.064		1757.73	0.081	0.065
776.734	0.083	0.064		1757.73	0.081	0.065
776.734	0.083	0.063		1757.73	0.081	0.065
776.734	0.083	0.063		1757.73	0.081	0.065
776.734	0.083	0.063		1757.73	0.081	0.065
776.735	0.083	0.063		1757.73	0.081	0.065
776.735	0.083	0.063		1757.73	0.081	0.065
776.735	0.083	0.063		1757.73	0.082	0.065
776.735	0.083	0.063		1757.74	0.081	0.065
776.736	0.083	0.063		1757.74	0.082	0.065
776.736	0.083	0.063		1757.74	0.081	0.065
776.736	0.083	0.063		1757.74	0.082	0.065
776.736	0.083	0.063		1757.74	0.082	0.065
776.736	0.083	0.063		1757.74	0.082	0.065
776.737	0.083	0.063		1757.74	0.082	0.065
776.737	0.083	0.063		1757.74	0.082	0.065
776.737	0.083	0.063		1757.74	0.082	0.065
776.737	0.083	0.063		1757.74	0.082	0.065
776.738	0.083	0.063		1757.74	0.082	0.065
776.738	0.083	0.063		1757.74	0.082	0.065
776.738	0.083	0.063		1757.74	0.082	0.065
776.739	0.083	0.063		1757.74	0.082	0.065
776.739	0.083	0.063		1757.74	0.082	0.065
776.739	0.083	0.063		1757.74	0.082	0.065
776.739	0.083	0.063		1757.74	0.082	0.065
776.74	0.083	0.063		1757.74	0.082	0.065
776.74	0.083	0.063		1757.74	0.082	0.065
776.74	0.083	0.063		1757.74	0.082	0.065
776.74	0.083	0.063		1757.74	0.082	0.065
776.74	0.083	0.063		1757.74	0.082	0.065
776.741	0.083	0.063		1757.74	0.082	0.065
776.741	0.083	0.063		1757.74	0.082	0.065
776.741	0.083	0.063		1757.74	0.082	0.065
776.741	0.083	0.063		1757.74	0.082	0.065
776.742	0.083	0.063		1757.74	0.082	0.065
776.742	0.083	0.063		1757.74	0.082	0.065
776.742	0.083	0.063		1757.74	0.082	0.065
776.742	0.083	0.063		1757.74	0.082	0.065
776.743	0.083	0.063		1757.74	0.082	0.065
776.743	0.083	0.063		1757.74	0.082	0.065
776.743	0.083	0.063		1757.74	0.082	0.065
776.744	0.083	0.063		1757.74	0.082	0.065
776.744	0.083	0.064		1757.74	0.082	0.065
776.744	0.083	0.063		1757.74	0.082	0.065
776.744	0.083	0.063		1757.74	0.082	0.065
776.745	0.083	0.063		1757.74	0.082	0.065
776.745	0.083	0.063		1757.74	0.082	0.065
776.745	0.083	0.063		1757.74	0.082	0.065
776.745	0.083	0.063		1757.75	0.082	0.065
776.745	0.083	0.063		1757.75	0.082	0.065
776.746	0.083	0.063		1757.75	0.082	0.065
776.746	0.083	0.063		1757.75	0.082	0.065
776.746	0.083	0.063		1757.75	0.082	0.065
776.746	0.083	0.063		1757.75	0.082	0.065
776.747	0.083	0.063		1757.75	0.082	0.065
776.747	0.083	0.063		1757.75	0.082	0.065
776.747	0.083	0.063		1757.75	0.082	0.065
776.747	0.082	0.063		1757.75	0.082	0.065
776.748	0.083	0.063		1757.75	0.082	0.065
776.748	0.082	0.063		1757.75	0.082	0.065
776.748	0.082	0.063		1757.75	0.082	0.065
776.749	0.082	0.063		1757.75	0.082	0.065
776.749	0.082	0.063		1757.75	0.082	0.065
776.749	0.082	0.063		1757.75	0.082	0.065
776.749	0.082	0.063		1757.75	0.082	0.065
776.75	0.082	0.063		1757.75	0.082	0.065
776.75	0.082	0.063		1757.75	0.082	0.065
776.75	0.082	0.063		1757.75	0.082	0.065
776.75	0.082	0.063		1757.75	0.082	0.065
776.75	0.082	0.063		1757.75	0.082	0.065
776.751	0.082	0.063		1757.75	0.082	0.065
776.751	0.082	0.063		1757.75	0.082	0.065
776.751	0.082	0.063		1757.75	0.082	0.065
776.751	0.082	0.063		1757.75	0.082	0.065
776.752	0.082	0.063		1757.75	0.082	0.065
776.752	0.082	0.063		1757.75	0.082	0.065
776.752	0.082	0.063		1757.75	0.082	0.065
776.753	0.082	0.063		1757.75	0.082	0.065
776.753	0.082	0.063		1757.75	0.082	0.064
776.753	0.082	0.063		1757.75	0.082	0.064
776.753	0.082	0.063		1757.75	0.082	0.064
776.754	0.082	0.063		1757.75	0.082	0.064
776.754	0.082	0.063		1757.75	0.082	0.064
776.754	0.082	0.063		1757.75	0.082	0.064
776.754	0.082	0.063		1757.75	0.082	0.064
776.755	0.082	0.063		1757.75	0.082	0.064
776.755	0.082	0.063		1757.75	0.082	0.064
776.755	0.082	0.063		1757.76	0.082	0.064
776.755	0.082	0.063		1757.76	0.082	0.064
776.755	0.082	0.063		1757.76	0.082	0.064
776.756	0.082	0.063		1757.76	0.082	0.064
776.756	0.082	0.063		1757.76	0.082	0.064
776.756	0.082	0.063		1757.76	0.082	0.064
776.756	0.082	0.063		1757.76	0.082	0.064
776.757	0.082	0.063		1757.76	0.082	0.064
776.757	0.082	0.063		1757.76	0.082	0.064
776.757	0.082	0.063		1757.76	0.082	0.064
776.758	0.082	0.063		1757.76	0.082	0.064
776.758	0.082	0.063		1757.76	0.082	0.064
776.758	0.082	0.063		1757.76	0.082	0.064
776.758	0.082	0.063		1757.76	0.082	0.064
776.759	0.082	0.063		1757.76	0.082	0.064
776.759	0.082	0.063		1757.76	0.082	0.064
776.759	0.082	0.063		1757.76	0.082	0.064
776.759	0.082	0.063		1757.76	0.082	0.064
776.76	0.082	0.063		1757.76	0.082	0.064
776.76	0.082	0.063		1757.76	0.082	0.064
776.76	0.082	0.063		1757.76	0.082	0.064
776.76	0.082	0.063		1757.76	0.082	0.064
776.76	0.082	0.063		1757.76	0.082	0.064
776.761	0.082	0.063		1757.76	0.082	0.064
776.761	0.082	0.063		1757.76	0.082	0.064
776.761	0.082	0.063		1757.76	0.082	0.064
776.761	0.082	0.063		1757.76	0.082	0.064
776.762	0.082	0.063		1757.76	0.082	0.064
776.762	0.082	0.063		1757.76	0.082	0.064
776.762	0.082	0.063		1757.76	0.082	0.064
776.763	0.082	0.063		1757.76	0.082	0.064
776.763	0.082	0.063		1757.76	0.082	0.064
776.763	0.082	0.063		1757.76	0.082	0.064
776.763	0.082	0.063		1757.76	0.082	0.064
776.764	0.082	0.063		1757.76	0.082	0.064
776.764	0.082	0.063		1757.76	0.082	0.064
776.764	0.082	0.063		1757.76	0.082	0.064
776.764	0.082	0.063		1757.76	0.082	0.064
776.764	0.081	0.063		1757.76	0.082	0.064
776.765	0.081	0.063		1757.76	0.082	0.064
776.765	0.081	0.063		1757.77	0.082	0.064
776.765	0.082	0.063		1757.77	0.082	0.064
776.765	0.081	0.063		1757.77	0.082	0.064
776.766	0.081	0.063		1757.77	0.082	0.064
776.766	0.081	0.063		1757.77	0.082	0.064
776.766	0.081	0.063		1757.77	0.082	0.064
776.766	0.081	0.063		1757.77	0.082	0.064
776.767	0.081	0.063		1757.77	0.082	0.064
776.767	0.081	0.063		1757.77	0.082	0.064
776.767	0.081	0.063		1757.77	0.082	0.064
776.768	0.081	0.063		1757.77	0.082	0.064
776.768	0.081	0.063		1757.77	0.082	0.064
776.768	0.081	0.063		1757.77	0.082	0.064
776.768	0.081	0.063		1757.77	0.082	0.064
776.769	0.081	0.063		1757.77	0.082	0.064
776.769	0.081	0.063		1757.77	0.082	0.064
776.769	0.081	0.063		1757.77	0.081	0.064
776.769	0.081	0.063		1757.77	0.082	0.064
776.769	0.081	0.063		1757.77	0.082	0.064
776.77	0.081	0.063		1757.77	0.081	0.064
776.77	0.081	0.063		1757.77	0.081	0.064
776.77	0.081	0.063		1757.77	0.081	0.064
776.77	0.081	0.063		1757.77	0.081	0.064
776.771	0.081	0.063		1757.77	0.081	0.064
776.771	0.081	0.063		1757.77	0.081	0.064
776.771	0.081	0.063		1757.77	0.081	0.064
776.771	0.081	0.063		1757.77	0.081	0.064
776.772	0.081	0.063		1757.77	0.081	0.064
776.772	0.081	0.063		1757.77	0.081	0.064
776.772	0.081	0.063		1757.77	0.081	0.064
776.773	0.081	0.063		1757.77	0.081	0.064
776.773	0.081	0.063		1757.77	0.081	0.064
776.773	0.081	0.063		1757.77	0.081	0.064
776.773	0.081	0.063		1757.77	0.081	0.064
776.774	0.081	0.063		1757.77	0.081	0.064
776.774	0.081	0.063		1757.77	0.081	0.064
776.774	0.081	0.063		1757.77	0.081	0.064
776.774	0.081	0.063		1757.77	0.081	0.064
776.774	0.081	0.063		1757.77	0.081	0.064
776.775	0.081	0.063		1757.77	0.081	0.064
776.775	0.081	0.063		1757.78	0.081	0.064
776.775	0.081	0.063		1757.78	0.081	0.064
776.775	0.081	0.063		1757.78	0.081	0.064
776.776	0.081	0.063		1757.78	0.081	0.064
776.776	0.081	0.063		1757.78	0.081	0.064
776.776	0.081	0.063		1757.78	0.081	0.064
776.777	0.081	0.063		1757.78	0.081	0.064
776.777	0.081	0.063		1757.78	0.081	0.064
776.777	0.081	0.063		1757.78	0.081	0.064
776.777	0.081	0.063		1757.78	0.081	0.064
776.778	0.081	0.063		1757.78	0.081	0.064
776.778	0.081	0.063		1757.78	0.081	0.064
776.778	0.081	0.063		1757.78	0.081	0.064
776.778	0.081	0.063		1757.78	0.081	0.064
776.779	0.081	0.063		1757.78	0.081	0.064
776.779	0.081	0.063		1757.78	0.081	0.064
776.779	0.081	0.063		1757.78	0.081	0.064
776.779	0.081	0.063		1757.78	0.081	0.064
776.779	0.081	0.063		1757.78	0.081	0.064
776.78	0.081	0.063		1757.78	0.081	0.064
776.78	0.081	0.063		1757.78	0.081	0.064
776.78	0.081	0.063		1757.78	0.081	0.064
776.78	0.081	0.063		1757.78	0.081	0.064
776.781	0.081	0.063		1757.78	0.081	0.064
776.781	0.081	0.063		1757.78	0.081	0.064
776.781	0.081	0.063		1757.78	0.081	0.064
776.782	0.081	0.063		1757.78	0.081	0.064
776.782	0.081	0.063		1757.78	0.08	0.064
776.782	0.081	0.063		1757.78	0.08	0.064
776.782	0.081	0.062		1757.78	0.081	0.064
776.783	0.081	0.063		1757.78	0.08	0.064
776.783	0.081	0.063		1757.78	0.08	0.064
776.783	0.081	0.063		1757.78	0.08	0.064
776.783	0.081	0.063		1757.78	0.08	0.064
776.784	0.081	0.062		1757.78	0.08	0.064
776.784	0.081	0.062		1757.78	0.08	0.064
776.784	0.081	0.062		1757.78	0.08	0.064
776.784	0.081	0.062		1757.78	0.08	0.064
776.784	0.081	0.062		1757.78	0.08	0.064
776.785	0.081	0.062		1757.78	0.08	0.064
776.785	0.081	0.062		1757.79	0.08	0.064
776.785	0.081	0.062		1757.79	0.08	0.064
776.785	0.081	0.062		1757.79	0.08	0.064
776.786	0.081	0.062		1757.79	0.08	0.064
776.786	0.081	0.062		1757.79	0.08	0.064
776.786	0.081	0.062		1757.79	0.08	0.064
776.787	0.081	0.062		1757.79	0.08	0.064
776.787	0.081	0.062		1757.79	0.08	0.064
776.787	0.081	0.062		1757.79	0.08	0.064
776.787	0.081	0.062		1757.79	0.08	0.064
776.788	0.081	0.062		1757.79	0.08	0.063
776.788	0.081	0.062		1757.79	0.08	0.064
776.788	0.08	0.062		1757.79	0.08	0.064
776.788	0.081	0.062		1757.79	0.08	0.063
776.788	0.08	0.062		1757.79	0.08	0.063
776.789	0.081	0.062		1757.79	0.08	0.063
776.789	0.081	0.062		1757.79	0.08	0.063
776.789	0.08	0.062		1757.79	0.08	0.063
776.789	0.08	0.062		1757.79	0.08	0.063
776.79	0.081	0.063		1757.79	0.08	0.063
776.79	0.081	0.062		1757.79	0.08	0.063
776.79	0.081	0.062		1757.79	0.08	0.063
776.79	0.081	0.062		1757.79	0.08	0.063
776.791	0.081	0.063		1757.79	0.08	0.063
776.791	0.081	0.062		1757.79	0.08	0.063
776.791	0.081	0.062		1757.79	0.08	0.063
776.792	0.081	0.062		1757.79	0.079	0.063
776.792	0.081	0.062		1757.79	0.079	0.063
776.792	0.081	0.062		1757.79	0.079	0.063
776.792	0.081	0.063		1757.79	0.079	0.063
776.793	0.081	0.063		1757.79	0.079	0.063
776.793	0.081	0.062		1757.79	0.079	0.063
776.793	0.081	0.063		1757.79	0.079	0.063
776.793	0.081	0.062		1757.79	0.079	0.063
776.793	0.081	0.062		1757.79	0.079	0.063
776.794	0.081	0.062		1757.79	0.079	0.063
776.794	0.081	0.062		1757.79	0.079	0.063
776.794	0.081	0.063		1757.79	0.079	0.063
776.794	0.081	0.062		1757.79	0.079	0.063
776.795	0.081	0.062		1757.79	0.079	0.063
776.795	0.081	0.062		1757.8	0.079	0.063
776.795	0.081	0.063		1757.8	0.079	0.063
776.795	0.082	0.062		1757.8	0.079	0.063
776.796	0.082	0.062		1757.8	0.079	0.063
776.796	0.082	0.062		1757.8	0.079	0.063
776.796	0.082	0.062		1757.8	0.079	0.063
776.797	0.082	0.062		1757.8	0.079	0.063
776.797	0.082	0.063		1757.8	0.079	0.063
776.797	0.082	0.062		1757.8	0.079	0.063
776.797	0.082	0.062		1757.8	0.079	0.063
776.798	0.082	0.062		1757.8	0.079	0.063
776.798	0.082	0.062		1757.8	0.079	0.063
776.798	0.082	0.062		1757.8	0.079	0.063
776.798	0.082	0.062		1757.8	0.079	0.063
776.798	0.082	0.062		1757.8	0.079	0.063
776.799	0.082	0.062		1757.8	0.079	0.063
776.799	0.082	0.062		1757.8	0.079	0.063
776.799	0.082	0.062		1757.8	0.079	0.063
776.799	0.082	0.062		1757.8	0.079	0.063
776.8	0.082	0.062		1757.8	0.079	0.063
776.8	0.082	0.062		1757.8	0.079	0.063
776.8	0.082	0.062		1757.8	0.079	0.063
776.801	0.082	0.062		1757.8	0.079	0.063
776.801	0.082	0.062		1757.8	0.079	0.063
776.801	0.082	0.062		1757.8	0.079	0.063
776.801	0.082	0.062		1757.8	0.079	0.063
776.802	0.082	0.062		1757.8	0.079	0.063
776.802	0.082	0.062		1757.8	0.079	0.063
776.802	0.082	0.062		1757.8	0.079	0.063
776.802	0.082	0.062		1757.8	0.079	0.063
776.803	0.082	0.062		1757.8	0.079	0.063
776.803	0.082	0.062		1757.8	0.079	0.063
776.803	0.082	0.062		1757.8	0.079	0.063
776.803	0.082	0.062		1757.8	0.079	0.063
776.803	0.082	0.062		1757.8	0.078	0.063
776.804	0.082	0.062		1757.8	0.079	0.063
776.804	0.082	0.062		1757.8	0.079	0.063
776.804	0.082	0.062		1757.8	0.079	0.063
776.804	0.083	0.062		1757.8	0.078	0.063
776.805	0.083	0.062		1757.8	0.078	0.063
776.805	0.083	0.062		1757.81	0.078	0.063
776.805	0.083	0.062		1757.81	0.078	0.063
776.806	0.083	0.062		1757.81	0.078	0.063
776.806	0.083	0.062		1757.81	0.078	0.063
776.806	0.083	0.062		1757.81	0.078	0.063
776.806	0.083	0.062		1757.81	0.078	0.063
776.807	0.083	0.062		1757.81	0.078	0.063
776.807	0.083	0.062		1757.81	0.078	0.063
776.807	0.083	0.062		1757.81	0.078	0.063
776.807	0.083	0.062		1757.81	0.078	0.063
776.808	0.083	0.062		1757.81	0.078	0.063
776.808	0.083	0.062		1757.81	0.078	0.063
776.808	0.083	0.062		1757.81	0.078	0.063
776.808	0.083	0.062		1757.81	0.078	0.063
776.808	0.083	0.062		1757.81	0.078	0.063
776.809	0.083	0.062		1757.81	0.079	0.063
776.809	0.083	0.062		1757.81	0.078	0.063
776.809	0.083	0.062		1757.81	0.078	0.063
776.809	0.083	0.062		1757.81	0.078	0.063
776.81	0.083	0.062		1757.81	0.078	0.063
776.81	0.083	0.062		1757.81	0.078	0.063
776.81	0.083	0.062		1757.81	0.078	0.063
776.811	0.083	0.062		1757.81	0.078	0.063
776.811	0.083	0.062		1757.81	0.078	0.063
776.811	0.083	0.062		1757.81	0.078	0.063
776.811	0.083	0.062		1757.81	0.078	0.063
776.812	0.083	0.062		1757.81	0.078	0.062
776.812	0.083	0.062		1757.81	0.078	0.062
776.812	0.083	0.062		1757.81	0.078	0.062
776.812	0.083	0.062		1757.81	0.078	0.063
776.812	0.083	0.062		1757.81	0.078	0.063
776.813	0.083	0.062		1757.81	0.078	0.062
776.813	0.083	0.062		1757.81	0.078	0.062
776.813	0.083	0.062		1757.81	0.078	0.062
776.813	0.083	0.062		1757.81	0.078	0.062
776.814	0.083	0.062		1757.81	0.078	0.062
776.814	0.083	0.062		1757.81	0.078	0.062
776.814	0.083	0.062		1757.81	0.078	0.062
776.814	0.083	0.062		1757.81	0.078	0.062
776.815	0.083	0.062		1757.81	0.078	0.062
776.815	0.083	0.062		1757.82	0.078	0.062
776.815	0.083	0.062		1757.82	0.078	0.062
776.816	0.083	0.062		1757.82	0.078	0.062
776.816	0.083	0.062		1757.82	0.078	0.062
776.816	0.083	0.062		1757.82	0.078	0.062
776.816	0.083	0.062		1757.82	0.078	0.062
776.817	0.083	0.062		1757.82	0.078	0.062
776.817	0.083	0.062		1757.82	0.078	0.062
776.817	0.083	0.062		1757.82	0.078	0.062
776.817	0.083	0.062		1757.82	0.078	0.062
776.817	0.083	0.062		1757.82	0.078	0.062
776.818	0.083	0.062		1757.82	0.078	0.062
776.818	0.083	0.062		1757.82	0.078	0.062
776.818	0.083	0.062		1757.82	0.078	0.062
776.818	0.083	0.062		1757.82	0.078	0.062
776.819	0.083	0.062		1757.82	0.078	0.062
776.819	0.083	0.062		1757.82	0.078	0.062
776.819	0.083	0.062		1757.82	0.078	0.062
776.819	0.083	0.062		1757.82	0.078	0.062
776.82	0.083	0.062		1757.82	0.078	0.062
776.82	0.083	0.062		1757.82	0.078	0.062
776.82	0.083	0.062		1757.82	0.078	0.062
776.821	0.083	0.062		1757.82	0.078	0.062
776.821	0.083	0.062		1757.82	0.078	0.062
776.821	0.083	0.062		1757.82	0.078	0.062
776.821	0.083	0.062		1757.82	0.078	0.062
776.822	0.083	0.062		1757.82	0.078	0.062
776.822	0.083	0.062		1757.82	0.078	0.062
776.822	0.083	0.062		1757.82	0.078	0.062
776.822	0.083	0.062		1757.82	0.078	0.062
776.822	0.083	0.062		1757.82	0.078	0.062
776.823	0.083	0.062		1757.82	0.078	0.062
776.823	0.083	0.062		1757.82	0.078	0.062
776.823	0.083	0.062		1757.82	0.078	0.062
776.823	0.083	0.062		1757.82	0.078	0.062
776.824	0.082	0.062		1757.82	0.078	0.062
776.824	0.083	0.062		1757.82	0.078	0.062
776.824	0.082	0.062		1757.82	0.078	0.062
776.824	0.082	0.062		1757.82	0.078	0.062
776.825	0.082	0.062		1757.82	0.078	0.062
776.825	0.082	0.062		1757.83	0.078	0.062
776.825	0.082	0.062		1757.83	0.078	0.062
776.826	0.082	0.062		1757.83	0.078	0.062
776.826	0.082	0.062		1757.83	0.078	0.062
776.826	0.082	0.062		1757.83	0.078	0.062
776.826	0.082	0.062		1757.83	0.077	0.062
776.827	0.082	0.062		1757.83	0.077	0.062
776.827	0.082	0.062		1757.83	0.077	0.062
776.827	0.082	0.062		1757.83	0.077	0.062
776.827	0.082	0.062		1757.83	0.077	0.062
776.827	0.082	0.062		1757.83	0.077	0.062
776.828	0.082	0.062		1757.83	0.077	0.062
776.828	0.082	0.062		1757.83	0.077	0.062
776.828	0.082	0.062		1757.83	0.077	0.062
776.828	0.082	0.062		1757.83	0.077	0.062
776.829	0.082	0.062		1757.83	0.077	0.062
776.829	0.082	0.062		1757.83	0.077	0.062
776.829	0.082	0.062		1757.83	0.077	0.062
776.83	0.082	0.062		1757.83	0.077	0.062
776.83	0.082	0.062		1757.83	0.077	0.062
776.83	0.082	0.062		1757.83	0.077	0.062
776.83	0.082	0.062		1757.83	0.077	0.062
776.831	0.082	0.062		1757.83	0.077	0.062
776.831	0.082	0.062		1757.83	0.077	0.062
776.831	0.082	0.062		1757.83	0.077	0.062
776.831	0.082	0.062		1757.83	0.077	0.062
776.832	0.082	0.062		1757.83	0.077	0.062
776.832	0.082	0.062		1757.83	0.077	0.062
776.832	0.082	0.062		1757.83	0.077	0.062
776.832	0.082	0.062		1757.83	0.077	0.062
776.832	0.082	0.062		1757.83	0.077	0.062
776.833	0.082	0.062		1757.83	0.077	0.062
776.833	0.082	0.062		1757.83	0.077	0.062
776.833	0.082	0.062		1757.83	0.077	0.062
776.833	0.082	0.062		1757.83	0.077	0.062
776.834	0.082	0.062		1757.83	0.077	0.062
776.834	0.082	0.062		1757.83	0.077	0.062
776.834	0.082	0.062		1757.83	0.077	0.062
776.835	0.082	0.062		1757.83	0.077	0.062
776.835	0.082	0.062		1757.83	0.077	0.062
776.835	0.082	0.062		1757.84	0.077	0.062
776.835	0.082	0.062		1757.84	0.077	0.062
776.836	0.082	0.062		1757.84	0.077	0.062
776.836	0.082	0.062		1757.84	0.077	0.062
776.836	0.082	0.062		1757.84	0.077	0.062
776.836	0.082	0.062		1757.84	0.077	0.061
776.837	0.082	0.062		1757.84	0.077	0.062
776.837	0.082	0.062		1757.84	0.077	0.062
776.837	0.082	0.062		1757.84	0.077	0.061
776.837	0.082	0.062		1757.84	0.077	0.061
776.837	0.082	0.062		1757.84	0.077	0.061
776.838	0.082	0.062		1757.84	0.077	0.061
776.838	0.082	0.062		1757.84	0.077	0.061
776.838	0.082	0.062		1757.84	0.077	0.061
776.838	0.082	0.062		1757.84	0.077	0.061
776.839	0.082	0.062		1757.84	0.077	0.061
776.839	0.082	0.062		1757.84	0.077	0.061
776.839	0.082	0.062		1757.84	0.077	0.061
776.84	0.082	0.062		1757.84	0.077	0.061
776.84	0.082	0.062		1757.84	0.077	0.061
776.84	0.082	0.061		1757.84	0.077	0.061
776.84	0.082	0.062		1757.84	0.077	0.061
776.841	0.082	0.062		1757.84	0.077	0.061
776.841	0.082	0.061		1757.84	0.077	0.061
776.841	0.082	0.061		1757.84	0.077	0.061
776.841	0.082	0.062		1757.84	0.077	0.061
776.841	0.082	0.062		1757.84	0.077	0.061
776.842	0.082	0.061		1757.84	0.077	0.061
776.842	0.082	0.061		1757.84	0.077	0.061
776.842	0.082	0.061		1757.84	0.077	0.061
776.842	0.082	0.061		1757.84	0.077	0.061
776.843	0.082	0.061		1757.84	0.077	0.061
776.843	0.082	0.061		1757.84	0.077	0.061
776.843	0.082	0.061		1757.84	0.077	0.061
776.843	0.082	0.061		1757.84	0.077	0.061
776.844	0.082	0.061		1757.84	0.077	0.061
776.844	0.082	0.061		1757.84	0.077	0.061
776.844	0.082	0.061		1757.84	0.077	0.061
776.845	0.082	0.061		1757.84	0.077	0.061
776.845	0.082	0.061		1757.84	0.077	0.061
776.845	0.082	0.061		1757.85	0.077	0.061
776.845	0.082	0.061		1757.85	0.077	0.061
776.846	0.082	0.061		1757.85	0.076	0.061
776.846	0.082	0.061		1757.85	0.077	0.061
776.846	0.082	0.061		1757.85	0.077	0.061
776.846	0.082	0.061		1757.85	0.077	0.061
776.846	0.082	0.061		1757.85	0.077	0.061
776.847	0.082	0.061		1757.85	0.076	0.061
776.847	0.082	0.061		1757.85	0.076	0.061
776.847	0.082	0.061		1757.85	0.076	0.061
776.847	0.082	0.061		1757.85	0.076	0.061
776.848	0.082	0.061		1757.85	0.076	0.061
776.848	0.082	0.061		1757.85	0.076	0.061
776.848	0.082	0.061		1757.85	0.076	0.061
776.848	0.082	0.061		1757.85	0.076	0.061
776.849	0.082	0.061		1757.85	0.076	0.061
776.849	0.082	0.061		1757.85	0.076	0.061
776.849	0.082	0.061		1757.85	0.076	0.061
776.85	0.082	0.061		1757.85	0.076	0.061
776.85	0.082	0.061		1757.85	0.076	0.061
776.85	0.082	0.061		1757.85	0.076	0.061
776.85	0.082	0.061		1757.85	0.076	0.061
776.851	0.082	0.061		1757.85	0.076	0.061
776.851	0.082	0.061		1757.85	0.076	0.061
776.851	0.082	0.061		1757.85	0.076	0.061
776.851	0.082	0.061		1757.85	0.076	0.061
776.851	0.082	0.061		1757.85	0.076	0.061
776.852	0.082	0.061		1757.85	0.076	0.061
776.852	0.082	0.061		1757.85	0.076	0.061
776.852	0.082	0.061		1757.85	0.076	0.061
776.852	0.082	0.061		1757.85	0.076	0.061
776.853	0.082	0.061		1757.85	0.076	0.061
776.853	0.082	0.061		1757.85	0.076	0.061
776.853	0.082	0.061		1757.85	0.076	0.061
776.854	0.082	0.061		1757.85	0.076	0.061
776.854	0.082	0.061		1757.85	0.076	0.061
776.854	0.082	0.061		1757.85	0.076	0.061
776.854	0.082	0.061		1757.85	0.076	0.061
776.855	0.082	0.061		1757.85	0.076	0.061
776.855	0.082	0.061		1757.85	0.076	0.061
776.855	0.082	0.061		1757.86	0.076	0.061
776.855	0.082	0.061		1757.86	0.076	0.061
776.856	0.083	0.061		1757.86	0.076	0.061
776.856	0.082	0.061		1757.86	0.076	0.061
776.856	0.083	0.061		1757.86	0.076	0.061
776.856	0.083	0.061		1757.86	0.076	0.061
776.856	0.083	0.061		1757.86	0.076	0.061
776.857	0.083	0.061		1757.86	0.076	0.061
776.857	0.083	0.061		1757.86	0.076	0.061
776.857	0.083	0.061		1757.86	0.076	0.061
776.857	0.083	0.061		1757.86	0.076	0.061
776.858	0.083	0.061		1757.86	0.076	0.061
776.858	0.083	0.061		1757.86	0.076	0.061
776.858	0.083	0.061		1757.86	0.076	0.061
776.859	0.083	0.061		1757.86	0.076	0.061
776.859	0.083	0.061		1757.86	0.076	0.061
776.859	0.083	0.061		1757.86	0.076	0.061
776.859	0.083	0.061		1757.86	0.076	0.061
776.86	0.083	0.061		1757.86	0.076	0.061
776.86	0.083	0.061		1757.86	0.076	0.061
776.86	0.083	0.061		1757.86	0.076	0.061
776.86	0.083	0.061		1757.86	0.076	0.061
776.861	0.083	0.061		1757.86	0.076	0.061
776.861	0.083	0.061		1757.86	0.076	0.061
776.861	0.083	0.061		1757.86	0.076	0.061
776.861	0.083	0.061		1757.86	0.076	0.061
776.861	0.083	0.061		1757.86	0.076	0.061
776.862	0.083	0.061		1757.86	0.076	0.061
776.862	0.083	0.061		1757.86	0.076	0.061
776.862	0.083	0.061		1757.86	0.076	0.061
776.862	0.083	0.061		1757.86	0.076	0.061
776.863	0.083	0.061		1757.86	0.076	0.061
776.863	0.083	0.061		1757.86	0.076	0.061
776.863	0.083	0.061		1757.86	0.076	0.061
776.864	0.083	0.061		1757.86	0.076	0.061
776.864	0.083	0.061		1757.86	0.076	0.061
776.864	0.083	0.061		1757.86	0.076	0.061
776.864	0.083	0.061		1757.86	0.076	0.061
776.865	0.083	0.061		1757.86	0.076	0.061
776.865	0.083	0.061		1757.86	0.076	0.061
776.865	0.083	0.061		1757.87	0.076	0.061
776.865	0.083	0.061		1757.87	0.076	0.061
776.865	0.083	0.061		1757.87	0.076	0.061
776.866	0.083	0.061		1757.87	0.076	0.061
776.866	0.083	0.061		1757.87	0.076	0.061
776.866	0.083	0.061		1757.87	0.076	0.061
776.866	0.083	0.061		1757.87	0.076	0.061
776.867	0.083	0.061		1757.87	0.076	0.061
776.867	0.083	0.061		1757.87	0.076	0.061
776.867	0.083	0.061		1757.87	0.076	0.061
776.867	0.083	0.061		1757.87	0.076	0.061
776.868	0.083	0.061		1757.87	0.076	0.061
776.868	0.083	0.061		1757.87	0.076	0.061
776.868	0.083	0.061		1757.87	0.076	0.061
776.869	0.083	0.061		1757.87	0.076	0.061
776.869	0.083	0.061		1757.87	0.076	0.061
776.869	0.083	0.061		1757.87	0.076	0.061
776.869	0.083	0.061		1757.87	0.076	0.061
776.87	0.083	0.061		1757.87	0.076	0.061
776.87	0.083	0.061		1757.87	0.076	0.061
776.87	0.083	0.061		1757.87	0.076	0.061
776.87	0.083	0.061		1757.87	0.076	0.061
776.87	0.083	0.061		1757.87	0.076	0.061
776.871	0.083	0.061		1757.87	0.076	0.061
776.871	0.083	0.061		1757.87	0.076	0.061
776.871	0.083	0.061		1757.87	0.076	0.061
776.871	0.083	0.061		1757.87	0.076	0.061
776.872	0.083	0.061		1757.87	0.076	0.061
776.872	0.083	0.061		1757.87	0.076	0.061
776.872	0.083	0.061		1757.87	0.075	0.061
776.872	0.083	0.061		1757.87	0.075	0.061
776.873	0.083	0.061		1757.87	0.075	0.061
776.873	0.083	0.061		1757.87	0.075	0.061
776.873	0.083	0.061		1757.87	0.075	0.061
776.874	0.083	0.061		1757.87	0.075	0.061
776.874	0.083	0.061		1757.87	0.075	0.061
776.874	0.083	0.061		1757.87	0.075	0.061
776.874	0.083	0.061		1757.87	0.075	0.061
776.875	0.083	0.061		1757.87	0.075	0.061
776.875	0.083	0.061		1757.87	0.075	0.061
776.875	0.083	0.061		1757.88	0.075	0.061
776.875	0.083	0.061		1757.88	0.075	0.061
776.875	0.083	0.061		1757.88	0.075	0.061
776.876	0.083	0.061		1757.88	0.075	0.061
776.876	0.083	0.061		1757.88	0.075	0.061
776.876	0.083	0.061		1757.88	0.075	0.061
776.876	0.083	0.062		1757.88	0.075	0.061
776.877	0.083	0.061		1757.88	0.075	0.061
776.877	0.083	0.061		1757.88	0.075	0.061
776.877	0.084	0.062		1757.88	0.075	0.061
776.878	0.084	0.062		1757.88	0.075	0.061
776.878	0.084	0.062		1757.88	0.075	0.061
776.878	0.083	0.062		1757.88	0.075	0.061
776.878	0.083	0.062		1757.88	0.075	0.061
776.879	0.083	0.062		1757.88	0.075	0.061
776.879	0.083	0.062		1757.88	0.075	0.061
776.879	0.083	0.062		1757.88	0.075	0.061
776.879	0.083	0.062		1757.88	0.075	0.061
776.88	0.083	0.062		1757.88	0.075	0.061
776.88	0.083	0.062		1757.88	0.075	0.061
776.88	0.083	0.062		1757.88	0.075	0.061
776.88	0.083	0.062		1757.88	0.075	0.061
776.88	0.083	0.062		1757.88	0.075	0.061
776.881	0.083	0.062		1757.88	0.075	0.061
776.881	0.083	0.062		1757.88	0.075	0.061
776.881	0.083	0.062		1757.88	0.075	0.061
776.881	0.083	0.062		1757.88	0.075	0.061
776.882	0.083	0.062		1757.88	0.075	0.061
776.882	0.083	0.062		1757.88	0.075	0.061
776.882	0.083	0.062		1757.88	0.075	0.061
776.883	0.083	0.062		1757.88	0.075	0.061
776.883	0.083	0.062		1757.88	0.075	0.061
776.883	0.083	0.062		1757.88	0.075	0.061
776.883	0.083	0.062		1757.88	0.075	0.061
776.884	0.083	0.062		1757.88	0.075	0.061
776.884	0.083	0.062		1757.88	0.075	0.061
776.884	0.083	0.062		1757.88	0.075	0.061
776.884	0.083	0.062		1757.88	0.075	0.061
776.885	0.083	0.062		1757.88	0.075	0.061
776.885	0.083	0.062		1757.88	0.075	0.061
776.885	0.083	0.062		1757.88	0.075	0.061
776.885	0.083	0.062		1757.89	0.075	0.061
776.885	0.083	0.062		1757.89	0.075	0.061
776.886	0.083	0.062		1757.89	0.075	0.061
776.886	0.083	0.062		1757.89	0.075	0.061
776.886	0.083	0.062		1757.89	0.075	0.061
776.886	0.083	0.062		1757.89	0.075	0.061
776.887	0.083	0.062		1757.89	0.075	0.061
776.887	0.083	0.062		1757.89	0.075	0.061
776.887	0.083	0.062		1757.89	0.075	0.061
776.888	0.083	0.062		1757.89	0.075	0.061
776.888	0.083	0.062		1757.89	0.075	0.061
776.888	0.083	0.062		1757.89	0.075	0.061
776.888	0.083	0.062		1757.89	0.075	0.061
776.889	0.083	0.062		1757.89	0.075	0.061
776.889	0.083	0.062		1757.89	0.075	0.061
776.889	0.083	0.062		1757.89	0.074	0.061
776.889	0.083	0.062		1757.89	0.074	0.061
776.889	0.083	0.062		1757.89	0.074	0.061
776.89	0.083	0.062		1757.89	0.074	0.061
776.89	0.083	0.062		1757.89	0.074	0.061
776.89	0.083	0.062		1757.89	0.074	0.061
776.89	0.083	0.062		1757.89	0.074	0.061
776.891	0.083	0.062		1757.89	0.074	0.061
776.891	0.083	0.062		1757.89	0.074	0.061
776.891	0.083	0.062		1757.89	0.074	0.061
776.891	0.083	0.062		1757.89	0.074	0.061
776.892	0.083	0.062		1757.89	0.074	0.061
776.892	0.083	0.062		1757.89	0.074	0.061
776.892	0.083	0.062		1757.89	0.074	0.061
776.893	0.083	0.062		1757.89	0.074	0.061
776.893	0.083	0.062		1757.89	0.074	0.061
776.893	0.083	0.062		1757.89	0.074	0.061
776.893	0.083	0.062		1757.89	0.074	0.061
776.894	0.083	0.062		1757.89	0.074	0.061
776.894	0.083	0.062		1757.89	0.074	0.061
776.894	0.083	0.062		1757.89	0.074	0.061
776.894	0.083	0.062		1757.89	0.074	0.061
776.894	0.083	0.062		1757.89	0.074	0.061
776.895	0.083	0.062		1757.89	0.074	0.061
776.895	0.083	0.062		1757.89	0.074	0.061
776.895	0.083	0.062		1757.9	0.074	0.061
776.895	0.083	0.062		1757.9	0.074	0.061
776.896	0.083	0.062		1757.9	0.074	0.061
776.896	0.083	0.062		1757.9	0.074	0.061
776.896	0.083	0.062		1757.9	0.074	0.061
776.896	0.083	0.062		1757.9	0.074	0.061
776.897	0.083	0.062		1757.9	0.074	0.061
776.897	0.083	0.062		1757.9	0.074	0.061
776.897	0.083	0.062		1757.9	0.074	0.061
776.898	0.083	0.062		1757.9	0.074	0.061
776.898	0.083	0.062		1757.9	0.074	0.061
776.898	0.083	0.062		1757.9	0.074	0.061
776.898	0.083	0.062		1757.9	0.074	0.061
776.899	0.083	0.062		1757.9	0.074	0.061
776.899	0.083	0.062		1757.9	0.074	0.061
776.899	0.083	0.062		1757.9	0.074	0.061
776.899	0.083	0.062		1757.9	0.074	0.061
776.899	0.083	0.062		1757.9	0.074	0.062
776.9	0.083	0.062		1757.9	0.074	0.062
776.9	0.083	0.062		1757.9	0.074	0.062
776.9	0.083	0.062		1757.9	0.074	0.062
776.9	0.083	0.062		1757.9	0.074	0.062
776.901	0.083	0.062		1757.9	0.074	0.062
776.901	0.083	0.062		1757.9	0.074	0.062
776.901	0.083	0.062		1757.9	0.074	0.062
776.902	0.083	0.062		1757.9	0.074	0.062
776.902	0.083	0.062		1757.9	0.074	0.062
776.902	0.083	0.062		1757.9	0.074	0.062
776.902	0.083	0.062		1757.9	0.074	0.062
776.903	0.083	0.062		1757.9	0.074	0.062
776.903	0.083	0.062		1757.9	0.074	0.062
776.903	0.083	0.062		1757.9	0.074	0.062
776.903	0.083	0.062		1757.9	0.074	0.062
776.904	0.083	0.062		1757.9	0.074	0.062
776.904	0.083	0.062		1757.9	0.074	0.062
776.904	0.083	0.062		1757.9	0.074	0.062
776.904	0.083	0.062		1757.9	0.074	0.062
776.904	0.083	0.062		1757.9	0.074	0.062
776.905	0.083	0.062		1757.9	0.074	0.062
776.905	0.083	0.062		1757.9	0.074	0.062
776.905	0.083	0.063		1757.91	0.074	0.062
776.905	0.083	0.063		1757.91	0.074	0.062
776.906	0.083	0.063		1757.91	0.074	0.062
776.906	0.083	0.063		1757.91	0.074	0.062
776.906	0.083	0.063		1757.91	0.074	0.062
776.907	0.083	0.063		1757.91	0.074	0.062
776.907	0.083	0.063		1757.91	0.074	0.062
776.907	0.083	0.063		1757.91	0.074	0.062
776.907	0.083	0.063		1757.91	0.074	0.062
776.908	0.083	0.063		1757.91	0.074	0.062
776.908	0.083	0.063		1757.91	0.074	0.062
776.908	0.083	0.063		1757.91	0.074	0.062
776.908	0.083	0.063		1757.91	0.074	0.062
776.909	0.083	0.063		1757.91	0.074	0.062
776.909	0.083	0.063		1757.91	0.074	0.062
776.909	0.083	0.063		1757.91	0.074	0.062
776.909	0.083	0.063		1757.91	0.074	0.062
776.909	0.083	0.063		1757.91	0.074	0.062
776.91	0.083	0.063		1757.91	0.074	0.062
776.91	0.083	0.063		1757.91	0.074	0.062
776.91	0.083	0.063		1757.91	0.074	0.062
776.91	0.083	0.063		1757.91	0.074	0.062
776.911	0.083	0.063		1757.91	0.074	0.062
776.911	0.083	0.063		1757.91	0.074	0.062
776.911	0.083	0.063		1757.91	0.074	0.062
776.912	0.083	0.063		1757.91	0.074	0.062
776.912	0.083	0.063		1757.91	0.074	0.062
776.912	0.083	0.063		1757.91	0.074	0.062
776.912	0.083	0.063		1757.91	0.074	0.062
776.913	0.083	0.063		1757.91	0.074	0.062
776.913	0.083	0.063		1757.91	0.074	0.062
776.913	0.083	0.063		1757.91	0.074	0.062
776.913	0.083	0.063		1757.91	0.074	0.062
776.913	0.083	0.063		1757.91	0.074	0.062
776.914	0.083	0.063		1757.91	0.074	0.062
776.914	0.083	0.063		1757.91	0.074	0.062
776.914	0.083	0.063		1757.91	0.074	0.062
776.914	0.083	0.063		1757.91	0.075	0.062
776.915	0.083	0.063		1757.91	0.075	0.062
776.915	0.083	0.063		1757.91	0.075	0.062
776.915	0.083	0.063		1757.92	0.075	0.062
776.915	0.083	0.063		1757.92	0.075	0.062
776.916	0.083	0.063		1757.92	0.075	0.062
776.916	0.083	0.063		1757.92	0.075	0.063
776.916	0.083	0.063		1757.92	0.075	0.063
776.917	0.083	0.063		1757.92	0.075	0.062
776.917	0.083	0.063		1757.92	0.075	0.063
776.917	0.083	0.063		1757.92	0.075	0.063
776.917	0.083	0.063		1757.92	0.075	0.063
776.918	0.083	0.063		1757.92	0.075	0.063
776.918	0.083	0.063		1757.92	0.075	0.063
776.918	0.083	0.063		1757.92	0.075	0.063
776.918	0.083	0.063		1757.92	0.075	0.063
776.918	0.083	0.063		1757.92	0.075	0.063
776.919	0.083	0.063		1757.92	0.075	0.063
776.919	0.083	0.063		1757.92	0.075	0.063
776.919	0.083	0.063		1757.92	0.075	0.063
776.919	0.083	0.063		1757.92	0.075	0.063
776.92	0.083	0.063		1757.92	0.075	0.063
776.92	0.083	0.063		1757.92	0.075	0.063
776.92	0.083	0.063		1757.92	0.075	0.063
776.92	0.083	0.063		1757.92	0.075	0.063
776.921	0.083	0.063		1757.92	0.075	0.063
776.921	0.083	0.063		1757.92	0.075	0.063
776.921	0.083	0.063		1757.92	0.075	0.063
776.922	0.083	0.063		1757.92	0.075	0.063
776.922	0.083	0.063		1757.92	0.075	0.063
776.922	0.083	0.063		1757.92	0.075	0.063
776.922	0.083	0.063		1757.92	0.075	0.063
776.923	0.083	0.063		1757.92	0.075	0.063
776.923	0.083	0.063		1757.92	0.075	0.063
776.923	0.083	0.063		1757.92	0.075	0.063
776.923	0.083	0.063		1757.92	0.075	0.063
776.923	0.083	0.063		1757.92	0.075	0.063
776.924	0.083	0.063		1757.92	0.075	0.063
776.924	0.083	0.063		1757.92	0.075	0.063
776.924	0.083	0.063		1757.92	0.075	0.063
776.924	0.083	0.063		1757.92	0.075	0.063
776.925	0.083	0.063		1757.92	0.075	0.063
776.925	0.083	0.063		1757.92	0.075	0.063
776.925	0.083	0.063		1757.93	0.075	0.063
776.926	0.083	0.063		1757.93	0.075	0.063
776.926	0.083	0.063		1757.93	0.075	0.063
776.926	0.083	0.063		1757.93	0.075	0.063
776.926	0.083	0.063		1757.93	0.075	0.063
776.927	0.083	0.063		1757.93	0.075	0.063
776.927	0.083	0.063		1757.93	0.075	0.063
776.927	0.083	0.063		1757.93	0.075	0.063
776.927	0.083	0.063		1757.93	0.075	0.063
776.928	0.083	0.063		1757.93	0.075	0.063
776.928	0.083	0.063		1757.93	0.075	0.063
776.928	0.083	0.063		1757.93	0.075	0.063
776.928	0.083	0.063		1757.93	0.075	0.063
776.928	0.083	0.063		1757.93	0.075	0.063
776.929	0.083	0.063		1757.93	0.075	0.063
776.929	0.083	0.063		1757.93	0.075	0.063
776.929	0.083	0.063		1757.93	0.075	0.063
776.929	0.083	0.063		1757.93	0.075	0.063
776.93	0.083	0.063		1757.93	0.075	0.063
776.93	0.083	0.063		1757.93	0.075	0.063
776.93	0.083	0.063		1757.93	0.075	0.063
776.931	0.083	0.063		1757.93	0.075	0.063
776.931	0.083	0.063		1757.93	0.075	0.063
776.931	0.083	0.063		1757.93	0.075	0.063
776.931	0.083	0.063		1757.93	0.075	0.064
776.932	0.083	0.063		1757.93	0.075	0.063
776.932	0.083	0.063		1757.93	0.075	0.063
776.932	0.083	0.063		1757.93	0.075	0.064
776.932	0.083	0.063		1757.93	0.075	0.064
776.933	0.083	0.063		1757.93	0.075	0.063
776.933	0.083	0.063		1757.93	0.075	0.064
776.933	0.083	0.063		1757.93	0.075	0.064
776.933	0.083	0.063		1757.93	0.075	0.064
776.933	0.083	0.063		1757.93	0.075	0.064
776.934	0.083	0.063		1757.93	0.075	0.064
776.934	0.083	0.063		1757.93	0.076	0.064
776.934	0.083	0.063		1757.93	0.075	0.064
776.934	0.083	0.063		1757.93	0.076	0.064
776.935	0.083	0.063		1757.93	0.076	0.064
776.935	0.083	0.063		1757.93	0.075	0.064
776.935	0.083	0.063		1757.94	0.076	0.064
776.936	0.083	0.063		1757.94	0.076	0.064
776.936	0.083	0.063		1757.94	0.076	0.064
776.936	0.083	0.063		1757.94	0.076	0.064
776.936	0.083	0.063		1757.94	0.076	0.064
776.937	0.083	0.063		1757.94	0.076	0.064
776.937	0.083	0.063		1757.94	0.076	0.064
776.937	0.083	0.063		1757.94	0.076	0.064
776.937	0.083	0.063		1757.94	0.076	0.064
776.938	0.083	0.063		1757.94	0.076	0.064
776.938	0.083	0.063		1757.94	0.076	0.064
776.938	0.083	0.063		1757.94	0.076	0.064
776.938	0.083	0.063		1757.94	0.076	0.064
776.938	0.083	0.063		1757.94	0.076	0.064
776.939	0.083	0.063		1757.94	0.076	0.064
776.939	0.083	0.063		1757.94	0.076	0.064
776.939	0.083	0.063		1757.94	0.076	0.064
776.939	0.083	0.063		1757.94	0.076	0.064
776.94	0.083	0.063		1757.94	0.076	0.064
776.94	0.083	0.063		1757.94	0.076	0.064
776.94	0.083	0.063		1757.94	0.076	0.064
776.941	0.083	0.063		1757.94	0.076	0.064
776.941	0.083	0.063		1757.94	0.076	0.064
776.941	0.083	0.063		1757.94	0.076	0.064
776.941	0.083	0.063		1757.94	0.076	0.064
776.942	0.083	0.063		1757.94	0.076	0.064
776.942	0.083	0.063		1757.94	0.076	0.064
776.942	0.083	0.063		1757.94	0.076	0.064
776.942	0.083	0.063		1757.94	0.076	0.064
776.942	0.083	0.063		1757.94	0.076	0.064
776.943	0.083	0.063		1757.94	0.076	0.064
776.943	0.083	0.063		1757.94	0.076	0.064
776.943	0.083	0.063		1757.94	0.076	0.064
776.943	0.083	0.063		1757.94	0.076	0.064
776.944	0.083	0.063		1757.94	0.076	0.064
776.944	0.083	0.063		1757.94	0.076	0.064
776.944	0.083	0.063		1757.94	0.076	0.064
776.944	0.083	0.063		1757.94	0.076	0.064
776.945	0.083	0.063		1757.94	0.076	0.064
776.945	0.083	0.063		1757.94	0.076	0.064
776.945	0.083	0.063		1757.95	0.076	0.064
776.946	0.083	0.063		1757.95	0.076	0.064
776.946	0.083	0.063		1757.95	0.076	0.064
776.946	0.083	0.063		1757.95	0.076	0.064
776.946	0.083	0.063		1757.95	0.076	0.064
776.947	0.083	0.063		1757.95	0.076	0.064
776.947	0.083	0.063		1757.95	0.076	0.064
776.947	0.083	0.063		1757.95	0.076	0.064
776.947	0.083	0.063		1757.95	0.076	0.064
776.947	0.083	0.063		1757.95	0.076	0.064
776.948	0.083	0.063		1757.95	0.076	0.064
776.948	0.083	0.063		1757.95	0.076	0.064
776.948	0.083	0.063		1757.95	0.076	0.064
776.948	0.083	0.063		1757.95	0.076	0.064
776.949	0.083	0.063		1757.95	0.076	0.064
776.949	0.083	0.063		1757.95	0.076	0.064
776.949	0.083	0.063		1757.95	0.076	0.064
776.949	0.083	0.063		1757.95	0.076	0.064
776.95	0.083	0.063		1757.95	0.076	0.064
776.95	0.083	0.063		1757.95	0.076	0.064
776.95	0.083	0.063		1757.95	0.076	0.064
776.951	0.083	0.063		1757.95	0.076	0.064
776.951	0.083	0.063		1757.95	0.076	0.064
776.951	0.083	0.063		1757.95	0.076	0.064
776.951	0.083	0.063		1757.95	0.076	0.064
776.952	0.083	0.063		1757.95	0.076	0.064
776.952	0.083	0.063		1757.95	0.076	0.064
776.952	0.083	0.063		1757.95	0.076	0.064
776.952	0.083	0.063		1757.95	0.076	0.064
776.952	0.083	0.063		1757.95	0.076	0.064
776.953	0.083	0.063		1757.95	0.076	0.064
776.953	0.083	0.063		1757.95	0.076	0.064
776.953	0.083	0.063		1757.95	0.076	0.064
776.953	0.083	0.063		1757.95	0.076	0.064
776.954	0.083	0.063		1757.95	0.076	0.064
776.954	0.083	0.063		1757.95	0.076	0.064
776.954	0.083	0.063		1757.95	0.076	0.064
776.955	0.083	0.063		1757.95	0.076	0.064
776.955	0.083	0.063		1757.95	0.076	0.064
776.955	0.083	0.063		1757.95	0.076	0.064
776.955	0.083	0.063		1757.96	0.076	0.064
776.956	0.083	0.063		1757.96	0.076	0.064
776.956	0.083	0.063		1757.96	0.076	0.064
776.956	0.083	0.063		1757.96	0.076	0.064
776.956	0.083	0.063		1757.96	0.076	0.064
776.957	0.083	0.063		1757.96	0.076	0.064
776.957	0.083	0.063		1757.96	0.076	0.064
776.957	0.083	0.063		1757.96	0.076	0.064
776.957	0.083	0.064		1757.96	0.076	0.064
776.957	0.083	0.063		1757.96	0.076	0.064
776.958	0.083	0.064		1757.96	0.076	0.064
776.958	0.083	0.063		1757.96	0.076	0.064
776.958	0.083	0.064		1757.96	0.076	0.064
776.958	0.083	0.064		1757.96	0.076	0.064
776.959	0.083	0.064		1757.96	0.076	0.064
776.959	0.083	0.064		1757.96	0.076	0.064
776.959	0.083	0.064		1757.96	0.076	0.064
776.96	0.082	0.064		1757.96	0.076	0.064
776.96	0.083	0.064		1757.96	0.076	0.064
776.96	0.082	0.064		1757.96	0.076	0.064
776.96	0.082	0.064		1757.96	0.076	0.064
776.961	0.082	0.064		1757.96	0.076	0.064
776.961	0.082	0.064		1757.96	0.076	0.064
776.961	0.082	0.064		1757.96	0.076	0.064
776.961	0.082	0.064		1757.96	0.076	0.064
776.962	0.082	0.064		1757.96	0.076	0.064
776.962	0.082	0.064		1757.96	0.076	0.064
776.962	0.082	0.064		1757.96	0.076	0.064
776.962	0.082	0.064		1757.96	0.076	0.064
776.962	0.082	0.064		1757.96	0.076	0.064
776.963	0.082	0.064		1757.96	0.076	0.064
776.963	0.082	0.064		1757.96	0.076	0.064
776.963	0.082	0.064		1757.96	0.076	0.064
776.963	0.082	0.064		1757.96	0.076	0.064
776.964	0.082	0.064		1757.96	0.076	0.064
776.964	0.082	0.064		1757.96	0.076	0.064
776.964	0.082	0.064		1757.96	0.076	0.064
776.965	0.082	0.064		1757.96	0.076	0.064
776.965	0.082	0.064		1757.96	0.076	0.064
776.965	0.082	0.064		1757.96	0.076	0.064
776.965	0.082	0.064		1757.97	0.076	0.064
776.966	0.082	0.064		1757.97	0.076	0.064
776.966	0.082	0.064		1757.97	0.076	0.064
776.966	0.082	0.064		1757.97	0.076	0.064
776.966	0.082	0.064		1757.97	0.076	0.064
776.966	0.082	0.064		1757.97	0.076	0.064
776.967	0.082	0.064		1757.97	0.076	0.064
776.967	0.082	0.064		1757.97	0.076	0.064
776.967	0.082	0.064		1757.97	0.076	0.064
776.967	0.082	0.064		1757.97	0.076	0.064
776.968	0.082	0.064		1757.97	0.076	0.064
776.968	0.082	0.064		1757.97	0.076	0.064
776.968	0.082	0.064		1757.97	0.076	0.064
776.968	0.082	0.064		1757.97	0.076	0.064
776.969	0.082	0.064		1757.97	0.076	0.064
776.969	0.082	0.064		1757.97	0.076	0.064
776.969	0.082	0.064		1757.97	0.076	0.064
776.97	0.082	0.064		1757.97	0.076	0.064
776.97	0.082	0.064		1757.97	0.076	0.064
776.97	0.082	0.064		1757.97	0.076	0.064
776.97	0.082	0.064		1757.97	0.076	0.064
776.971	0.082	0.064		1757.97	0.076	0.064
776.971	0.082	0.064		1757.97	0.076	0.064
776.971	0.082	0.064		1757.97	0.076	0.064
776.971	0.082	0.064		1757.97	0.076	0.064
776.971	0.081	0.064		1757.97	0.076	0.064
776.972	0.081	0.064		1757.97	0.076	0.064
776.972	0.081	0.064		1757.97	0.076	0.064
776.972	0.081	0.064		1757.97	0.076	0.064
776.972	0.081	0.064		1757.97	0.076	0.064
776.973	0.081	0.064		1757.97	0.076	0.064
776.973	0.081	0.064		1757.97	0.076	0.064
776.973	0.081	0.064		1757.97	0.076	0.064
776.973	0.081	0.064		1757.97	0.076	0.064
776.974	0.081	0.064		1757.97	0.076	0.064
776.974	0.081	0.064		1757.97	0.076	0.064
776.974	0.081	0.064		1757.97	0.076	0.064
776.975	0.081	0.064		1757.97	0.076	0.064
776.975	0.081	0.064		1757.97	0.076	0.064
776.975	0.081	0.064		1757.97	0.076	0.064
776.975	0.081	0.064		1757.98	0.076	0.064
776.976	0.081	0.064		1757.98	0.076	0.065
776.976	0.081	0.064		1757.98	0.076	0.064
776.976	0.081	0.064		1757.98	0.076	0.065
776.976	0.081	0.064		1757.98	0.076	0.065
776.976	0.081	0.064		1757.98	0.076	0.064
776.977	0.081	0.064		1757.98	0.076	0.064
776.977	0.081	0.064		1757.98	0.076	0.065
776.977	0.081	0.064		1757.98	0.076	0.065
776.977	0.081	0.064		1757.98	0.076	0.064
776.978	0.081	0.064		1757.98	0.076	0.064
776.978	0.081	0.064		1757.98	0.076	0.064
776.978	0.081	0.064		1757.98	0.076	0.065
776.979	0.081	0.064		1757.98	0.076	0.065
776.979	0.081	0.064		1757.98	0.076	0.065
776.979	0.081	0.064		1757.98	0.076	0.065
776.979	0.081	0.064		1757.98	0.076	0.065
776.98	0.081	0.064		1757.98	0.076	0.065
776.98	0.081	0.064		1757.98	0.076	0.065
776.98	0.081	0.064		1757.98	0.076	0.065
776.98	0.081	0.064		1757.98	0.076	0.065
776.981	0.081	0.064		1757.98	0.076	0.065
776.981	0.081	0.064		1757.98	0.076	0.065
776.981	0.081	0.064		1757.98	0.076	0.065
776.981	0.081	0.064		1757.98	0.076	0.065
776.981	0.081	0.064		1757.98	0.076	0.065
776.982	0.081	0.064		1757.98	0.076	0.065
776.982	0.081	0.064		1757.98	0.076	0.065
776.982	0.081	0.064		1757.98	0.076	0.065
776.982	0.081	0.064		1757.98	0.076	0.065
776.983	0.081	0.064		1757.98	0.076	0.065
776.983	0.081	0.064		1757.98	0.076	0.065
776.983	0.081	0.064		1757.98	0.076	0.065
776.984	0.081	0.064		1757.98	0.076	0.065
776.984	0.081	0.064		1757.98	0.076	0.065
776.984	0.081	0.064		1757.98	0.076	0.065
776.984	0.081	0.064		1757.98	0.076	0.065
776.985	0.081	0.064		1757.98	0.076	0.065
776.985	0.081	0.064		1757.98	0.076	0.065
776.985	0.081	0.064		1757.98	0.076	0.065
776.985	0.081	0.064		1757.99	0.076	0.065
776.986	0.081	0.064		1757.99	0.076	0.065
776.986	0.081	0.064		1757.99	0.076	0.065
776.986	0.081	0.064		1757.99	0.076	0.065
776.986	0.081	0.064		1757.99	0.076	0.065
776.986	0.081	0.064		1757.99	0.076	0.065
776.987	0.081	0.064		1757.99	0.076	0.065
776.987	0.081	0.064		1757.99	0.076	0.065
776.987	0.081	0.064		1757.99	0.076	0.065
776.987	0.081	0.064		1757.99	0.076	0.065
776.988	0.081	0.064		1757.99	0.076	0.065
776.988	0.081	0.064		1757.99	0.076	0.065
776.988	0.081	0.064		1757.99	0.076	0.065
776.989	0.081	0.064		1757.99	0.076	0.065
776.989	0.081	0.064		1757.99	0.076	0.065
776.989	0.081	0.064		1757.99	0.076	0.065
776.989	0.081	0.064		1757.99	0.076	0.065
776.99	0.081	0.064		1757.99	0.076	0.065
776.99	0.081	0.064		1757.99	0.076	0.065
776.99	0.081	0.064		1757.99	0.075	0.065
776.99	0.081	0.064		1757.99	0.076	0.065
776.99	0.081	0.064		1757.99	0.075	0.065
776.991	0.081	0.064		1757.99	0.075	0.065
776.991	0.081	0.064		1757.99	0.075	0.065
776.991	0.081	0.064		1757.99	0.075	0.065
776.991	0.081	0.064		1757.99	0.075	0.065
776.992	0.081	0.064		1757.99	0.075	0.065
776.992	0.081	0.064		1757.99	0.075	0.065
776.992	0.081	0.064		1757.99	0.075	0.065
776.992	0.081	0.064		1757.99	0.075	0.065
776.993	0.081	0.064		1757.99	0.075	0.065
776.993	0.081	0.064		1757.99	0.075	0.065
776.993	0.081	0.064		1757.99	0.075	0.065
776.994	0.081	0.064		1757.99	0.075	0.065
776.994	0.081	0.065		1757.99	0.075	0.065
776.994	0.081	0.064		1757.99	0.075	0.065
776.994	0.081	0.064		1757.99	0.075	0.065
776.995	0.081	0.065		1757.99	0.075	0.065
776.995	0.081	0.065		1757.99	0.075	0.065
776.995	0.081	0.065		1757.99	0.075	0.065
776.995	0.081	0.064		1758	0.075	0.065
776.995	0.081	0.065		1758	0.075	0.065
776.996	0.081	0.065		1758	0.075	0.065
776.996	0.081	0.065		1758	0.075	0.065
776.996	0.081	0.065		1758	0.075	0.065
776.996	0.081	0.065		1758	0.075	0.065
776.997	0.081	0.065		1758	0.075	0.065
776.997	0.081	0.065		1758	0.075	0.065
776.997	0.081	0.065		1758	0.075	0.065
776.997	0.081	0.065		1758	0.075	0.065
776.998	0.081	0.065		1758	0.075	0.065
776.998	0.081	0.065		1758	0.075	0.065
776.998	0.081	0.065		1758	0.075	0.065
776.999	0.081	0.065		1758	0.075	0.065
776.999	0.081	0.065		1758	0.075	0.065
776.999	0.081	0.065		1758	0.075	0.065
[truncated: 138,003 more rows]

## Sheet: Fig 7B
Field recordings - Eupnea Burst Area
control	9-phe
15.134	11.413
19.206	10.801
15.999	7.087
16.014	11.796
19.414	13.158
18.367	8.215
26.134	15.453
18.108	8.774
20.274	9.489
16.782	8.43
21.442	10.344
14.224	9.411
15.16	12.294
12.583	8.602

[truncated: 24 more sheets: Fig 7C, Fig 7D, Fig 7E, Fig 7F, Fig 7G, Fig 7H, Fig 7I, Fig 7J, Fig 8A, Fig 8B, Fig 8C, Fig 8D, Fig 8E, S3_Fig_Trpm4, S3_Fig_Trpc3, S5_Fig_9phe, S5_Fig_pyr3, S6_Fig_control, S6_Fig_BAPTA, S6_Fig_FFA …]
